# Supplementary material for: Interest in Co-located Reproductive and Sexual Health Services Among Women and Men Receiving Medication for Opioid Use Disorder in an Outpatient Treatment Clinic
Source: Front Psychiatry. 2022 Jul 6;13:910389. doi: 10.3389/fpsyt.2022.910389 (PMC9299362; doi:10.3389/fpsyt.2022.910389)
Supplement: Supplementary file 2 [file Data_Sheet_2.CSV]

Variable / Field Name	Form Name	Section Header	Field Type	Field Label	Choices, Calculations, OR Slider Labels	Field Note	Text Validation Type OR Show Slider Number	Text Validation Min	Text Validation Max	Identifier?	Branching Logic (Show field only if...)	Required Field?	Custom Alignment	Question Number (surveys only)	Matrix Group Name	Matrix Ranking?	Field Annotation
number	mrh_coat_wave_1_emperor		text	internal ID						y
p_id	mrh_coat_wave_1_emperor		text	Participant ID			integer	100		y			LV
tku	mrh_coat_wave_1_emperor	Section Break	descriptive	Thank you for agreeing to take part in this survey on reproductive health at the COAT clinic. Please answer as truthfully and accurately as possible. All responses will be kept confidential.									LV
date_enrolled	mrh_coat_wave_1_emperor		text	Date subject signed consent		MM-DD-YYYY	date_mdy			y			LV
consent	mrh_coat_wave_1_emperor		yesno	I consent to the following study									LV
gender	mrh_coat_wave_1_emperor	Section Break	radio	Gender	1, Female | 2, Male					y			LV
age	mrh_coat_wave_1_emperor		text	Age (years)		YEARS	integer			y			LV
ethnicity	mrh_coat_wave_1_emperor		yesno	Do you consider yourself to be Hispanic/Latino?						y			LV
race	mrh_coat_wave_1_emperor		checkbox	Race (Please check all that apply)	0, American Indian/Alaska Native | 1, Asian | 2, Native Hawaiian or Other Pacific Islander | 3, Black or African American | 4, White | 5, Unknown / Not Reported								LV
height	mrh_coat_wave_1_emperor	Section Break	descriptive	How tall are you?									LV
height_feet	mrh_coat_wave_1_emperor		text	Feet			integer	4	7				LV
height_inches	mrh_coat_wave_1_emperor		text	Inches			integer	0	12				LV
weight	mrh_coat_wave_1_emperor		text	How much do you weigh (in kilograms)?		KILOGRAMS	number	0	300				LV
edu	mrh_coat_wave_1_emperor		text	Years of education? (For example - completed high school or GED = 12 years)			integer	0	30				LV
relationship	mrh_coat_wave_1_emperor	Section Break	radio	What is your current relationship status?	1, Never Married | 2, Married | 3, Divorced | 4, Separated | 5, Living with a partner | 6, Widowed								LV
previous_childbirth	mrh_coat_wave_1_emperor		yesno	Have you fathered any children?									LV
numberof_children	mrh_coat_wave_1_emperor		text	How many children have you fathered?			integer	1			[previous_childbirth] = "1"		LV
child_ages	mrh_coat_wave_1_emperor		text	What are their ages? (Please separate with a comma; include months if younger than 1 year old)						y	[previous_childbirth] = '1'		LV
sperm_donation	mrh_coat_wave_1_emperor		yesno	Are any of these children a result of sperm bank donations?							[previous_childbirth] = '1'		LV
coatenrollment_date	mrh_coat_wave_1_emperor	Section Break	text	When did you first enroll in the COAT clinic (MM/DD/YYYY)?		MM/DD/YYYY				y			LV
coatmeeting_hz	mrh_coat_wave_1_emperor		radio	How often does your COAT group meet?	1, Weekly | 2, Bi-monthly (twice a month) | 3, Monthly								LV
self_report_days_neg	mrh_coat_wave_1_emperor		text	How many days since you last used substances? Not including: tobacco, Suboxone Including: alcohol, marijuana, and all other substances of abuse			integer						LV
tob_use	mrh_coat_wave_1_emperor		radio	Do you use tobacco?	1, Less than 1/2 pack a day, less than 1 can of chew a week | 2, 1/2 pack a day - 1 pack a day, 1 can a week | 3, More than 1 pack a day, 2 cans a week | 4, No								LV
insurance	mrh_coat_wave_1_emperor	Section Break	checkbox	What type of health insurance coverage do you have? (Please check all that apply)	1, Public (Medicare/Medicaid) | 2, Private | 3, Don't know | 4, None					y			LV
timetoclinic	mrh_coat_wave_1_emperor		descriptive	How long does it take you to get to the COAT clinic?									LV
timetoclinic_hours	mrh_coat_wave_1_emperor		text	Hours			integer	0	10				LV
howlongtoclinic_minutes	mrh_coat_wave_1_emperor		text	Minutes			integer	0	60				LV
wv_counties	mrh_coat_wave_1_emperor		dropdown	What county do you live in?	1, Monongalia | 2, Marion | 3, Harrison | 4, Preston | 5, Taylor | 6, I don't live in West Virginia | 7, Barbour | 8, Berkeley | 9, Boone | 10, Braxton | 11, Brooke | 12, Cabell | 13, Calhoun | 14, Clay | 15, Doddridge | 16, Fayette | 17, Gilmer | 18, Grant | 19, Greenbrier | 20, Hampshire | 21, Hancock | 22, Hardy | 23, Jackson | 24, Jefferson | 25, Kanawha | 26, Lewis | 27, Lincoln | 28, Logan …					y			LV
talkto_healthpro	mrh_coat_wave_1_emperor	Birth Control Use	radio	When was the last time you met with a health professional to talk about sexual health?	1, In the last week | 2, In the last month | 3, In the last 6 months | 4, In the last year | 5, More than 1 year ago | 6, Never								LV
bc_access1	mrh_coat_wave_1_emperor		yesno	Have you ever wanted to get birth control (e.g. condoms, the pill), but were unable to do so?									LV
bc_access2reasons	mrh_coat_wave_1_emperor		checkbox	What difficulties have you had with getting birth control? (Please check all that apply)	1, Transportation | 2, Cost | 3, Time | 4, Availability | 5, No local doctor | 6, Religious reasons | 7, Not a priority | 8, Other (please specify)	Check all that apply					[bc_access1] = '1'		LV
bc_access_other	mrh_coat_wave_1_emperor		notes	Other (please specify):							[bc_access2reasons(8)] = '1'		LV
healthpro_reason	mrh_coat_wave_1_emperor	Section Break	checkbox	The last time you met with a health professional to talk about sexual health, what was your reason for going? (Please check all that apply)	1, Birth control | 2, STI/STD Testing | 7, STI/STD Treatment | 3, Regular exam | 8, Erectile dysfunction | 6, Other (please specify)								LV
healthpro_reasons_other	mrh_coat_wave_1_emperor		text	Other							[healthpro_reason(6)] = '1'		LV
healthpro_bcknowledge	mrh_coat_wave_1_emperor		checkbox	What birth control methods have you learned about from HEALTH PROFESSIONALS: (include the ones you have heard about for women)	1, Abstinence | 2, Withdrawal | 3, Condoms (e.g. Trojans, rubbers, jimmies) | 4, Depo injection (Provera) | 5, Diaphragm | 6, Implant (Implanon, Nexplanon) | 7, IUD (Intrauterine Device) | 8, Ring (NuvaRing) | 9, Patch (OrthoEvra) | 10, The Pill | 11, Tubes Tied (Tubal Ligation) | 12, The Rhythm Method (Menstrual Cycle Timing) | 15, Vasectomy (Tubal Ligation) | 13, None | 14, Other (Please Specif…								LV
healthpro_bcknowled_oth	mrh_coat_wave_1_emperor		notes	Other (Please Specify)							[healthpro_bcknowledge(14)] = '1'		LV
current_preg	mrh_coat_wave_1_emperor	Section Break	yesno	Is your partner CURRENTLY pregnant?									LV
preg_intention	mrh_coat_wave_1_emperor		radio	Thinking back to JUST BEFORE your partner got pregnant, how did you feel about your partner becoming pregnant?	1, I wanted her to be pregnant later | 2, I wanted her to be pregnant sooner | 3, I wanted her to be pregnant then | 4, I didn't want her to get pregnant | 5, I wasn't sure what I wanted						[current_preg] = "1"		LV
preg_wait	mrh_coat_wave_1_emperor		radio	How much longer did you want to wait for your partner to become pregnant?	1, Less than 1 year | 2, 1-2 years | 3, More than 2 years						[preg_intention] = "1"		LV
preg_partnerfeeling	mrh_coat_wave_1_emperor		radio	Thinking back to JUST BEFORE your partner became pregnant, how did your partner feel about having a child?	1, She wanted to be pregnant later | 2, She wanted to be pregnant sooner | 3, She wanted to be pregnant then | 4, She didn't want to get pregnant | 5, I wasn't sure what she wanted						[current_preg] = "1"		LV
preg_partnerwait	mrh_coat_wave_1_emperor		radio	If your partner wanted to wait to be pregnant, how much longer did she want to wait for a child?	1, Less than 1 year | 2, 1-2 years | 3, More than 2 years						[preg_partnerfeeling] = "1"		LV
pre_preg_bc_yn	mrh_coat_wave_1_emperor	Section Break	yesno	Thinking back to the 6 months BEFORE your partner became pregnant - were you or your partner using birth control (e.g. condoms)?							[current_preg] = "1"		LV
pre_preg_bc_y_types	mrh_coat_wave_1_emperor		checkbox	What type of birth control (e.g. condoms) were you or your partner using in the 6 months before your partner became pregnant? (Please check all that apply)	1, Abstinence | 2, Withdrawal | 3, Condoms (e.g. Trojans, rubbers, jimmies) | 4, Depo injection (Provera) | 5, Diaphragm | 6, Implant (Implanon, Nexplanon) | 7, IUD (Intrauterine Device) | 8, Ring (NuvaRing) | 9, Patch (OrthoEvra) | 10, The Pill | 11, Tubes Tied (Tubal Ligation) | 12, The Rhythm Method (Menstrual Cycle Timing) | 15, Vasectomy (Tubal Ligation) | 13, None | 14, Other (Please Specif…						[pre_preg_bc_yn] = "1"		LV
pre_preg_bc_y_types_other	mrh_coat_wave_1_emperor		notes	Other (please specify):							[pre_preg_bc_y_types(14)] = '1'		LV
pre_preg_bc_y_types_abstinence_hz	mrh_coat_wave_1_emperor		radio	How frequently did you use ABSTINENCE as a method of birth control during those 6 months before her pregnancy?	1, Always | 2, Most of the time | 3, Sometimes | 4, Rarely | 5, Never						[pre_preg_bc_y_types(1)] = '1'		LV
pre_preg_bc_y_types_withdrawal_hz	mrh_coat_wave_1_emperor		radio	How frequently did you use WITHDRAWAL as a method of birth control during those 6 months before her pregnancy?	1, Always | 2, Most of the time | 3, Sometimes | 4, Rarely | 5, Never						[pre_preg_bc_y_types(2)] = '1'		LV
pre_preg_bc_y_types_condoms_hz	mrh_coat_wave_1_emperor		radio	How frequently did you use CONDOMS (e.g. Trojans, rubbers, jimmies) as your method of birth control during those 6 months before her pregnancy?	1, Always | 2, Most of the time | 3, Sometimes | 4, Rarely | 5, Never						[pre_preg_bc_y_types(3)] = '1'		LV
pre_preg_bc_y_types_depoinjection_hz	mrh_coat_wave_1_emperor		radio	How frequently did you use DEPO INJECTION (Provera) as a method of birth control during those 6 months before her pregnancy?	1, Always | 2, Most of the time | 3, Sometimes | 4, Rarely | 5, Never						[pre_preg_bc_y_types(4)] = '1'		LV
pre_preg_bc_y_types_diaphragm_hz	mrh_coat_wave_1_emperor		radio	How frequently did you use a DIAPHRAGM as her method of birth control during those 6 months before her pregnancy?	1, Always | 2, Most of the time | 3, Sometimes | 4, Rarely | 5, Never						[pre_preg_bc_y_types(5)] = '1'		LV
pre_preg_bc_y_types_implant_hz	mrh_coat_wave_1_emperor		radio	How frequently did you use the IMPLANT (Implanon, Nexplanon) method of birth control during those 6 months before her pregnancy?	1, Always | 2, Most of the time | 3, Sometimes | 4, Rarely | 5, Never						[pre_preg_bc_y_types(6)] = '1'		LV
pre_preg_bc_y_types_iud_hz	mrh_coat_wave_1_emperor		radio	How frequently did you use the IUD (Intrauterine Device) method of birth control during those 6 months before her pregnancy?	1, Always | 2, Most of the time | 3, Sometimes | 4, Rarely | 5, Never						[pre_preg_bc_y_types(7)] = '1'		LV
pre_preg_bc_y_types_ring_hz	mrh_coat_wave_1_emperor		radio	How frequently did you use the RING (NuvaRing) method of birth control during those 6 months before her pregnancy?	1, Always | 2, Most of the time | 3, Sometimes | 4, Rarely | 5, Never						[pre_preg_bc_y_types(8)] = '1'		LV
pre_preg_bc_y_types_patch_hz	mrh_coat_wave_1_emperor		radio	How frequently did you use the PATCH (OrthoEvra) method of birth control during those 6 months before her pregnancy?	1, Always | 2, Most of the time | 3, Sometimes | 4, Rarely | 5, Never						[pre_preg_bc_y_types(9)] = '1'		LV
pre_preg_bc_y_types_pill_hz	mrh_coat_wave_1_emperor		radio	How frequently did you use THE PILL method of birth control during those 6 months before her pregnancy?	1, Always | 2, Most of the time | 3, Sometimes | 4, Rarely | 5, Never						[pre_preg_bc_y_types(10)] = '1'		LV
pre_preg_bc_y_types_tubestied_hz	mrh_coat_wave_1_emperor		radio	How frequently did you use TUBES TIED (Tubal Ligation) method of birth control during those 6 months before her pregnancy?	1, Always | 2, Most of the time | 3, Sometimes | 4, Rarely | 5, Never						[pre_preg_bc_y_types(11)] = '1'		LV
pre_preg_bc_y_types_rhythm_hz	mrh_coat_wave_1_emperor		radio	How frequently did you use the RHYTHM METHOD (Menstrual Cycle Timing) method of birth control during those 6 months before her pregnancy?	1, Always | 2, Most of the time | 3, Sometimes | 4, Rarely | 5, Never						[pre_preg_bc_y_types(12)] = '1'		LV
pre_preg_bc_y_types_vas_hz	mrh_coat_wave_1_emperor		radio	How frequently did you use the VASECTOMY (TUBAL LIGATION) method of birth control during those 6 months before her pregnancy?	1, Always | 2, Most of the time | 3, Sometimes | 4, Rarely | 5, Never						[pre_preg_bc_y_types(15)] = '1'		LV
pre_preg_bc_y_types_other_hz	mrh_coat_wave_1_emperor		radio	How frequently did you use the OTHER method of birth control during those 6 months before her pregnancy?	1, Always | 2, Most of the time | 3, Sometimes | 4, Rarely | 5, Never						[pre_preg_bc_y_types(14)] = '1'		LV
pre_preg_bc_y_types_yrs_abstinence	mrh_coat_wave_1_emperor		text	For how many years had you been using ABSTINENCE as your birth control method?							[pre_preg_bc_y_types(1)] = '1'		LV
pre_preg_bc_y_types_yrs_withdrawal	mrh_coat_wave_1_emperor		text	For how many years had you been using WITHDRAWAL as your birth control method?							[pre_preg_bc_y_types(2)] = '1'		LV
pre_preg_bc_y_types_yrs_condoms	mrh_coat_wave_1_emperor		text	For how many years had you been using Condoms (e.g. Trojans, rubbers, jimmies) as your birth control method?							[pre_preg_bc_y_types(3)] = '1'		LV
pre_preg_bc_y_types_yrs_depoinjection	mrh_coat_wave_1_emperor		text	For how many years had you been using DEPO INJECTION (Provera) as your birth control method?							[pre_preg_bc_y_types(4)] = '1'		LV
pre_preg_bc_y_types_yrs_diaphragm	mrh_coat_wave_1_emperor		text	For how many years had you been using a DIAPHRAGM as your birth control method?							[pre_preg_bc_y_types(5)] = '1'		LV
pre_preg_bc_y_types_yrs_implant	mrh_coat_wave_1_emperor		text	For how many years had you been using an IMPLANT (Implanon, Nexplanon) as your birth control method?							[pre_preg_bc_y_types(6)] = '1'		LV
pre_preg_bc_y_types_yrs_iud	mrh_coat_wave_1_emperor		text	For how many years had you been using an IUD (Intrauterine Device) as your birth control method?							[pre_preg_bc_y_types(7)] = '1'		LV
pre_preg_bc_y_types_yrs_ring	mrh_coat_wave_1_emperor		text	For how many years had you been using the RING (NuvaRIng) as your birth control method?							[pre_preg_bc_y_types(8)] = '1'		LV
pre_preg_bc_y_types_yrs_patch	mrh_coat_wave_1_emperor		text	For how many years had you been using the PATCH (OrthoEvra) as your birth control method?							[pre_preg_bc_y_types(9)] = '1'		LV
pre_preg_bc_y_types_yrs_pill	mrh_coat_wave_1_emperor		text	For how many years had you been using THE PILL as your birth control method?							[pre_preg_bc_y_types(10)] = '1'		LV
pre_preg_bc_y_types_yrs_tubestied	mrh_coat_wave_1_emperor		text	For how many years had you been using TUBES TIED (Tubal Ligation) as your birth control method?							[pre_preg_bc_y_types(11)] = '1'		LV
pre_preg_bc_y_types_yrs_rhythm	mrh_coat_wave_1_emperor		text	For how many years had you been using THE RHYTHM METHOD (Menstrual Cycle Timing) as your birth control method?							[pre_preg_bc_y_types(12)] = '1'		LV
pre_preg_bc_y_types_yrs_vas	mrh_coat_wave_1_emperor		text	For how many years had you been using VASECTOMY (TUBAL LIGATION) as your birth control method?							[pre_preg_bc_y_types(15)] = '1'		LV
pre_preg_bc_y_types_yrs_other	mrh_coat_wave_1_emperor		text	For how many years had you been using OTHER as your birth control method?							[pre_preg_bc_y_types(14)] = '1'		LV
pre_preg_bc_reason_abstinence	mrh_coat_wave_1_emperor		checkbox	What was the reason for choosing ABSTINENCE as your birth control method? Please check all that apply)	1, Reliable in preventing pregnancy | 2, Reliable in preventing STDs/STIs | 3, Easy to use | 4, Comfortable for me | 5, Comfortable for my partner | 6, Recommended by a doctor | 7, Inexpensive | 8, Readily available | 9, Minimal or no side effects | 10, Causes fewer health concerns than other methods | 11, Other						[pre_preg_bc_y_types(1)] = '1'		LV
pre_preg_bc_reason_abstinence_other	mrh_coat_wave_1_emperor		notes	Other (please specify):							[pre_preg_bc_reason_abstinence(11)] = "1"		LV
pre_preg_bc_reason_withdrawal	mrh_coat_wave_1_emperor		checkbox	What was the reason for choosing WITHDRAWAL as your birth control method? Please check all that apply)	1, Reliable in preventing pregnancy | 2, Reliable in preventing STDs/STIs | 3, Easy to use | 4, Comfortable for me | 5, Comfortable for my partner | 6, Recommended by a doctor | 7, Inexpensive | 8, Readily available | 9, Minimal or no side effects | 10, Causes fewer health concerns than other methods | 11, Other						[pre_preg_bc_y_types(2)] = '1'		LV
pre_preg_bc_reason_withdrawal_other	mrh_coat_wave_1_emperor		notes	Other (please specify):							[pre_preg_bc_reason_withdrawal(11)] = "1"		LV
pre_preg_bc_reason_condoms	mrh_coat_wave_1_emperor		checkbox	What was the reason for choosing Condoms (e.g. Trojans, rubbers, jimmies) as your birth control method? Please check all that apply)	1, Reliable in preventing pregnancy | 2, Reliable in preventing STDs/STIs | 3, Easy to use | 4, Comfortable for me | 5, Comfortable for my partner | 6, Recommended by a doctor | 7, Inexpensive | 8, Readily available | 9, Minimal or no side effects | 10, Causes fewer health concerns than other methods | 11, Other						[pre_preg_bc_y_types(3)] = '1'		LV
pre_preg_bc_reason_condoms_other	mrh_coat_wave_1_emperor		notes	Other (please specify):							[pre_preg_bc_reason_condoms(11)] = "1"		LV
pre_preg_bc_reason_depo	mrh_coat_wave_1_emperor		checkbox	What was the reason for choosing DEPO INJECTION (Provera) as your birth control method? Please check all that apply)	1, Reliable in preventing pregnancy | 2, Reliable in preventing STDs/STIs | 3, Easy to use | 4, Comfortable for me | 5, Comfortable for my partner | 6, Recommended by a doctor | 7, Inexpensive | 8, Readily available | 9, Minimal or no side effects | 10, Causes fewer health concerns than other methods | 11, Other						[pre_preg_bc_y_types(4)] = '1'		LV
pre_preg_bc_reason_depo_other	mrh_coat_wave_1_emperor		notes	Other (please specify):							[pre_preg_bc_reason_depo(11)] = "1"		LV
pre_preg_bc_reason_diaphragm	mrh_coat_wave_1_emperor		checkbox	What was the reason for choosing DIAPHRAGM as your birth control method? Please check all that apply)	1, Reliable in preventing pregnancy | 2, Reliable in preventing STDs/STIs | 3, Easy to use | 4, Comfortable for me | 5, Comfortable for my partner | 6, Recommended by a doctor | 7, Inexpensive | 8, Readily available | 9, Minimal or no side effects | 10, Causes fewer health concerns than other methods | 11, Other						[pre_preg_bc_y_types(5)] = '1'		LV
pre_preg_bc_reason_diaphragm_other	mrh_coat_wave_1_emperor		notes	Other (please specify):							[pre_preg_bc_reason_diaphragm(11)] = "1"		LV
pre_preg_bc_reason_implant	mrh_coat_wave_1_emperor		checkbox	What was the reason for choosing IMPLANT (Implanon, Nexplanon) as your birth control method? Please check all that apply)	1, Reliable in preventing pregnancy | 2, Reliable in preventing STDs/STIs | 3, Easy to use | 4, Comfortable for me | 5, Comfortable for my partner | 6, Recommended by a doctor | 7, Inexpensive | 8, Readily available | 9, Minimal or no side effects | 10, Causes fewer health concerns than other methods | 11, Other						[pre_preg_bc_y_types(6)] = '1'		LV
pre_preg_bc_reason_implant_other	mrh_coat_wave_1_emperor		notes	Other (please specify):							[pre_preg_bc_reason_implant(11)] = "1"		LV
pre_preg_bc_reason_iud	mrh_coat_wave_1_emperor		checkbox	What was the reason for choosing IUD (Intrauterine Device) as your birth control method? Please check all that apply)	1, Reliable in preventing pregnancy | 2, Reliable in preventing STDs/STIs | 3, Easy to use | 4, Comfortable for me | 5, Comfortable for my partner | 6, Recommended by a doctor | 7, Inexpensive | 8, Readily available | 9, Minimal or no side effects | 10, Causes fewer health concerns than other methods | 11, Other						[pre_preg_bc_y_types(7)] = '1'		LV
pre_preg_bc_reason_iud_other	mrh_coat_wave_1_emperor		notes	Other (please specify):							[pre_preg_bc_reason_iud(11)] = "1"		LV
pre_preg_bc_reason_ring	mrh_coat_wave_1_emperor		checkbox	What was the reason for choosing RING (NuvaRing) as your birth control method? Please check all that apply)	1, Reliable in preventing pregnancy | 2, Reliable in preventing STDs/STIs | 3, Easy to use | 4, Comfortable for me | 5, Comfortable for my partner | 6, Recommended by a doctor | 7, Inexpensive | 8, Readily available | 9, Minimal or no side effects | 10, Causes fewer health concerns than other methods | 11, Other						[pre_preg_bc_y_types(8)] = '1'		LV
pre_preg_bc_reason_ring_other	mrh_coat_wave_1_emperor		notes	Other (please specify):							[pre_preg_bc_reason_ring(11)] = "1"		LV
pre_preg_bc_reason_patch	mrh_coat_wave_1_emperor		checkbox	What was the reason for choosing PATCH (OrthoEvra) as your birth control method? Please check all that apply)	1, Reliable in preventing pregnancy | 2, Reliable in preventing STDs/STIs | 3, Easy to use | 4, Comfortable for me | 5, Comfortable for my partner | 6, Recommended by a doctor | 7, Inexpensive | 8, Readily available | 9, Minimal or no side effects | 10, Causes fewer health concerns than other methods | 11, Other						[pre_preg_bc_y_types(9)] = '1'		LV
pre_preg_bc_reason_patch_other	mrh_coat_wave_1_emperor		notes	Other (please specify):							[pre_preg_bc_reason_patch(11)] = "1"		LV
pre_preg_bc_reason_pill	mrh_coat_wave_1_emperor		checkbox	What was the reason for choosing THE PILL as your birth control method? Please check all that apply)	1, Reliable in preventing pregnancy | 2, Reliable in preventing STDs/STIs | 3, Easy to use | 4, Comfortable for me | 5, Comfortable for my partner | 6, Recommended by a doctor | 7, Inexpensive | 8, Readily available | 9, Minimal or no side effects | 10, Causes fewer health concerns than other methods | 11, Other						[pre_preg_bc_y_types(10)] = '1'		LV
pre_preg_bc_reason_pill_other	mrh_coat_wave_1_emperor		notes	Other (please specify):							[pre_preg_bc_reason_pill(11)] = "1"		LV
pre_preg_bc_reason_tubestied	mrh_coat_wave_1_emperor		checkbox	What was the reason for choosing TUBES TIED (Tubal Ligation) as your birth control method? Please check all that apply)	1, Reliable in preventing pregnancy | 2, Reliable in preventing STDs/STIs | 3, Easy to use | 4, Comfortable for me | 5, Comfortable for my partner | 6, Recommended by a doctor | 7, Inexpensive | 8, Readily available | 9, Minimal or no side effects | 10, Causes fewer health concerns than other methods | 11, Other						[pre_preg_bc_y_types(11)] = '1'		LV
pre_preg_bc_reason_tubestied_other	mrh_coat_wave_1_emperor		notes	Other (please specify):							[pre_preg_bc_reason_tubestied(11)] = "1"		LV
pre_preg_bc_reason_rhythm	mrh_coat_wave_1_emperor		checkbox	What was the reason for choosing RHYTHM METHOD (Menstrual Timing) as your birth control method? Please check all that apply)	1, Reliable in preventing pregnancy | 2, Reliable in preventing STDs/STIs | 3, Easy to use | 4, Comfortable for me | 5, Comfortable for my partner | 6, Recommended by a doctor | 7, Inexpensive | 8, Readily available | 9, Minimal or no side effects | 10, Causes fewer health concerns than other methods | 11, Other						[pre_preg_bc_y_types(12)] = '1'		LV
pre_preg_bc_reason_rhythm_other	mrh_coat_wave_1_emperor		notes	Other (please specify):							[pre_preg_bc_reason_rhythm(11)] = "1"		LV
pre_preg_bc_reason_vas	mrh_coat_wave_1_emperor		checkbox	What was the reason for choosing VASECTOMY (TUBAL LIGATION) as your birth control method?	1, Reliable in preventing pregnancy | 2, Reliable in preventing STDs/STIs | 3, Easy to use | 4, Comfortable for me | 5, Comfortable for my partner | 6, Recommended by a doctor | 7, Inexpensive | 8, Readily available | 9, Minimal or no side effects | 10, Causes fewer health concerns than other methods | 11, Other						[pre_preg_bc_y_types(15)] = '1'		LV
pre_preg_bc_reason_vas_other	mrh_coat_wave_1_emperor		notes	Other (please specify):							[pre_preg_bc_reason_vas(11)] = "1"		LV
pre_preg_bc_reason_other	mrh_coat_wave_1_emperor		checkbox	What was the reason for choosing OTHER as your birth control method? Please check all that apply)	1, Reliable in preventing pregnancy | 2, Reliable in preventing STDs/STIs | 3, Easy to use | 4, Comfortable for me | 5, Comfortable for my partner | 6, Recommended by a doctor | 7, Inexpensive | 8, Readily available | 9, Minimal or no side effects | 10, Causes fewer health concerns than other methods | 11, Other						[pre_preg_bc_y_types(14)] = '1'		LV
pre_preg_bc_reason_other_other	mrh_coat_wave_1_emperor		notes	Other (please specify):							[pre_preg_bc_reason_other(11)] = "1"		LV
pre_preg_bc_satisfied_abstinence	mrh_coat_wave_1_emperor		radio	How satisfied were you with ABSTINENCE birth control method?	1, Very satisfied | 2, Satisfied | 3, Neither satisfied or dissatisfied | 4, Dissatisfied | 5, Very dissatisfied						[pre_preg_bc_y_types(1)] = '1'		LV
pre_preg_bc_satisfied_withdrawal	mrh_coat_wave_1_emperor		radio	How satisfied were you with WITHDRAWAL birth control method?	1, Very satisfied | 2, Satisfied | 3, Neither satisfied or dissatisfied | 4, Dissatisfied | 5, Very dissatisfied						[pre_preg_bc_y_types(2)] = '1'		LV
pre_preg_bc_satisfied_condoms	mrh_coat_wave_1_emperor		radio	How satisfied were you with Condoms (e.g. Trojans, rubbers, jimmies) birth control method?	1, Very satisfied | 2, Satisfied | 3, Neither satisfied or dissatisfied | 4, Dissatisfied | 5, Very dissatisfied						[pre_preg_bc_y_types(3)] = '1'		LV
pre_preg_bc_satisfied_depo	mrh_coat_wave_1_emperor		radio	How satisfied were you with DEPO INJECTION (Provera) birth control method?	1, Very satisfied | 2, Satisfied | 3, Neither satisfied or dissatisfied | 4, Dissatisfied | 5, Very dissatisfied						[pre_preg_bc_y_types(4)] = '1'		LV
pre_preg_bc_satisfied_diaphragm	mrh_coat_wave_1_emperor		radio	How satisfied were you with DIAPHRAGM birth control method?	1, Very satisfied | 2, Satisfied | 3, Neither satisfied or dissatisfied | 4, Dissatisfied | 5, Very dissatisfied						[pre_preg_bc_y_types(5)] = '1'		LV
pre_preg_bc_satisfied_implant	mrh_coat_wave_1_emperor		radio	How satisfied were you with IMPLANT (Implanon, Nexplanon) birth control method?	1, Very satisfied | 2, Satisfied | 3, Neither satisfied or dissatisfied | 4, Dissatisfied | 5, Very dissatisfied						[pre_preg_bc_y_types(6)] = '1'		LV
pre_preg_bc_satisfied_iud	mrh_coat_wave_1_emperor		radio	How satisfied were you with IUD (Intrauterine Device) birth control method?	1, Very satisfied | 2, Satisfied | 3, Neither satisfied or dissatisfied | 4, Dissatisfied | 5, Very dissatisfied						[pre_preg_bc_y_types(7)] = '1'		LV
pre_preg_bc_satisfied_ring	mrh_coat_wave_1_emperor		radio	How satisfied were you with RING (NuvaRing) birth control method?	1, Very satisfied | 2, Satisfied | 3, Neither satisfied or dissatisfied | 4, Dissatisfied | 5, Very dissatisfied						[pre_preg_bc_y_types(8)] = '1'		LV
pre_preg_bc_satisfied_patch	mrh_coat_wave_1_emperor		radio	How satisfied were you with PATCH (OrthoEvra) birth control method?	1, Very satisfied | 2, Satisfied | 3, Neither satisfied or dissatisfied | 4, Dissatisfied | 5, Very dissatisfied						[pre_preg_bc_y_types(9)] = '1'		LV
pre_preg_bc_satisfied_pill	mrh_coat_wave_1_emperor		radio	How satisfied were you with THE PILL birth control method?	1, Very satisfied | 2, Satisfied | 3, Neither satisfied or dissatisfied | 4, Dissatisfied | 5, Very dissatisfied						[pre_preg_bc_y_types(10)] = '1'		LV
pre_preg_bc_satisfied_tubestied	mrh_coat_wave_1_emperor		radio	How satisfied were you with TUBES TIED (Tubal Ligation) birth control method?	1, Very satisfied | 2, Satisfied | 3, Neither satisfied or dissatisfied | 4, Dissatisfied | 5, Very dissatisfied						[pre_preg_bc_y_types(11)] = '1'		LV
pre_preg_bc_satisfied_rhythm	mrh_coat_wave_1_emperor		radio	How satisfied were you with THE RHYTHM METHOD (Menstrual Timing) birth control method?	1, Very satisfied | 2, Satisfied | 3, Neither satisfied or dissatisfied | 4, Dissatisfied | 5, Very dissatisfied						[pre_preg_bc_y_types(12)] = '1'		LV
pre_preg_bc_satisfied_vas	mrh_coat_wave_1_emperor		radio	How satisfied were you with VASECTOMY (TUBAL LIGATION) birth control method?	1, Very satisfied | 2, Satisfied | 3, Neither satisfied or dissatisfied | 4, Dissatisfied | 5, Very dissatisfied						[pre_preg_bc_y_types(15)] = '1'		LV
pre_preg_bc_satisfied_other	mrh_coat_wave_1_emperor		radio	How satisfied were you with OTHER birth control method?	1, Very satisfied | 2, Satisfied | 3, Neither satisfied or dissatisfied | 4, Dissatisfied | 5, Very dissatisfied						[pre_preg_bc_y_types(14)] = '1'		LV
pre_preg_bc_reasonfornon	mrh_coat_wave_1_emperor	Section Break	checkbox	If no, why were you not on birth control? (Please check all that apply)	1, Desire for partner to be pregnant | 11, Partner used birth control | 3, Not sexually active/abstinent | 4, Side effects | 5, Doctor recommendation | 6, Forget to use it | 7, No regular partner | 8, Health concerns | 9, Religious reasons | 10, Other (please specify)						[pre_preg_bc_yn] = '0'		LV
pre_preg_bc_reasonfornon_other	mrh_coat_wave_1_emperor		notes	Other (please specify):							[pre_preg_bc_reasonfornon(10)] = '1'		LV
pre_preg_bc_influence	mrh_coat_wave_1_emperor	Section Break	checkbox	Who has the most influence on your birth control choice: (Please check all that apply)	1, Primary care physician | 2, OB/GYN | 3, Nurse | 4, Pharmacist | 5, Family | 6, Friends | 7, Partner/Spouse | 8, The Internet | 10, Me/Self | 9, Other (please specify)						[current_preg] = "1"		LV
pre_preg_bc_influence_other	mrh_coat_wave_1_emperor		notes	Other (please specify):							[pre_preg_bc_influence(9)] = '1'		LV
pre_preg_bc_advice	mrh_coat_wave_1_emperor		checkbox	What source(s) of advice do you go to for birth control methods: (Please check all that apply)	1, Healthcare professional | 2, Internet | 3, Family | 4, Friends | 5, Partner/Spouse | 6, Advertisements | 7, Brochures in waiting rooms | 8, Family planning clinic | 9, Church or other religious organization | 10, Other (please specify)						[current_preg] = "1"		LV
pre_preg_bc_advice_other	mrh_coat_wave_1_emperor		notes	Other (please specify):							[pre_preg_bc_advice(10)] = '1'		LV
post_preg_bc_interest	mrh_coat_wave_1_emperor	Section Break	yesno	Are you interested in starting birth control after your partner's pregnancy?							[current_preg] = "1"		LV
post_preg_bc_kinds	mrh_coat_wave_1_emperor		checkbox	What kind(s) of birth control are you interested in? (Please check all that apply)	1, Abstinence | 2, Withdrawal | 3, Condoms (e.g. Trojans, rubbers, jimmies) | 4, Depo injection (Provera) | 5, Diaphragm | 6, Implant (Implanon, Nexplanon) | 7, IUD (Intrauterine Device) | 8, Ring (NuvaRing) | 9, Patch (OrthoEvra) | 10, The Pill | 11, Tubes Tied (Tubal Ligation) | 12, The Rhythm Method (Menstrual Cycle Timing) | 15, Vasectomy (Tubal Ligation) | 13, Not sure | 14, Other (Please Sp…						[post_preg_bc_interest] = '1'		LV
post_preg_bc_kinds_other	mrh_coat_wave_1_emperor		notes	Other (please specify):							[post_preg_bc_kinds(14)] = '1'		LV
post_preg_bc_reason_abstinence	mrh_coat_wave_1_emperor		checkbox	What was the reason for choosing ABSTINENCE as your birth control method? Please check all that apply)	1, Reliable in preventing pregnancy | 2, Reliable in preventing STDs/STIs | 3, Easy to use | 4, Comfortable for me | 5, Comfortable for my partner | 6, Recommended by a doctor | 7, Inexpensive | 8, Readily available | 9, Minimal or no side effects | 10, Causes fewer health concerns than other methods | 11, Other						[post_preg_bc_kinds(1)] = '1'		LV
post_preg_bc_reason_abstinence_other	mrh_coat_wave_1_emperor		notes	Other (please specify):							[post_preg_bc_reason_abstinence(11)] = '1'		LV
post_preg_bc_reason_withdrawal	mrh_coat_wave_1_emperor		checkbox	What was the reason for choosing WITHDRAWAL as your birth control method? Please check all that apply)	1, Reliable in preventing pregnancy | 2, Reliable in preventing STDs/STIs | 3, Easy to use | 4, Comfortable for me | 5, Comfortable for my partner | 6, Recommended by a doctor | 7, Inexpensive | 8, Readily available | 9, Minimal or no side effects | 10, Causes fewer health concerns than other methods | 11, Other						[post_preg_bc_kinds(2)] = '1'		LV
post_preg_bc_reason_withdrawal_other	mrh_coat_wave_1_emperor		notes	Other (please specify):							[post_preg_bc_reason_withdrawal(11)] = '1'		LV
post_preg_bc_reason_condoms	mrh_coat_wave_1_emperor		checkbox	What was the reason for choosing Condoms (e.g. Trojans, rubbers, jimmies) as your birth control method? Please check all that apply)	1, Reliable in preventing pregnancy | 2, Reliable in preventing STDs/STIs | 3, Easy to use | 4, Comfortable for me | 5, Comfortable for my partner | 6, Recommended by a doctor | 7, Inexpensive | 8, Readily available | 9, Minimal or no side effects | 10, Causes fewer health concerns than other methods | 11, Other						[post_preg_bc_kinds(3)] = '1'		LV
post_preg_bc_reason_condoms_other	mrh_coat_wave_1_emperor		notes	Other (please specify):							[post_preg_bc_reason_condoms(11)] = '1'		LV
post_preg_bc_reason_depo	mrh_coat_wave_1_emperor		checkbox	What was the reason for choosing DEPO INJECTION (Provera) as your birth control method? Please check all that apply)	1, Reliable in preventing pregnancy | 2, Reliable in preventing STDs/STIs | 3, Easy to use | 4, Comfortable for me | 5, Comfortable for my partner | 6, Recommended by a doctor | 7, Inexpensive | 8, Readily available | 9, Minimal or no side effects | 10, Causes fewer health concerns than other methods | 11, Other						[post_preg_bc_kinds(4)] = '1'		LV
post_preg_bc_reason_depo_other	mrh_coat_wave_1_emperor		notes	Other (please specify):							[post_preg_bc_reason_depo(11)] = '1'		LV
post_preg_bc_reason_diaphragm	mrh_coat_wave_1_emperor		checkbox	What was the reason for choosing DIAPHRAGM as your birth control method? Please check all that apply)	1, Reliable in preventing pregnancy | 2, Reliable in preventing STDs/STIs | 3, Easy to use | 4, Comfortable for me | 5, Comfortable for my partner | 6, Recommended by a doctor | 7, Inexpensive | 8, Readily available | 9, Minimal or no side effects | 10, Causes fewer health concerns than other methods | 11, Other						[post_preg_bc_kinds(5)] = '1'		LV
post_preg_bc_reason_diaphragm_other	mrh_coat_wave_1_emperor		notes	Other (please specify):							[post_preg_bc_reason_diaphragm(11)] = '1'		LV
post_preg_bc_reason_implant	mrh_coat_wave_1_emperor		checkbox	What was the reason for choosing IMPLANT (Implanon, Nexplanon) as your birth control method? Please check all that apply)	1, Reliable in preventing pregnancy | 2, Reliable in preventing STDs/STIs | 3, Easy to use | 4, Comfortable for me | 5, Comfortable for my partner | 6, Recommended by a doctor | 7, Inexpensive | 8, Readily available | 9, Minimal or no side effects | 10, Causes fewer health concerns than other methods | 11, Other						[post_preg_bc_kinds(6)] = '1'		LV
post_preg_bc_reason_implant_other	mrh_coat_wave_1_emperor		notes	Other (please specify):							[post_preg_bc_reason_implant(11)] = '1'		LV
post_preg_bc_reason_iud	mrh_coat_wave_1_emperor		checkbox	What was the reason for choosing IUD (Intrauterine Device) as your birth control method? Please check all that apply)	1, Reliable in preventing pregnancy | 2, Reliable in preventing STDs/STIs | 3, Easy to use | 4, Comfortable for me | 5, Comfortable for my partner | 6, Recommended by a doctor | 7, Inexpensive | 8, Readily available | 9, Minimal or no side effects | 10, Causes fewer health concerns than other methods | 11, Other						[post_preg_bc_kinds(7)] = '1'		LV
post_preg_bc_reason_iud_other	mrh_coat_wave_1_emperor		notes	Other (please specify):							[post_preg_bc_reason_iud(11)] = '1'		LV
post_preg_bc_reason_ring	mrh_coat_wave_1_emperor		checkbox	What was the reason for choosing RING (NuvaRing) as your birth control method? Please check all that apply)	1, Reliable in preventing pregnancy | 2, Reliable in preventing STDs/STIs | 3, Easy to use | 4, Comfortable for me | 5, Comfortable for my partner | 6, Recommended by a doctor | 7, Inexpensive | 8, Readily available | 9, Minimal or no side effects | 10, Causes fewer health concerns than other methods | 11, Other						[post_preg_bc_kinds(8)] = '1'		LV
post_preg_bc_reason_ring_other	mrh_coat_wave_1_emperor		notes	Other (please specify):							[post_preg_bc_reason_ring(11)] = '1'		LV
post_preg_bc_reason_patch	mrh_coat_wave_1_emperor		checkbox	What was the reason for choosing PATCH (OrthoEvra) as your birth control method? Please check all that apply)	1, Reliable in preventing pregnancy | 2, Reliable in preventing STDs/STIs | 3, Easy to use | 4, Comfortable for me | 5, Comfortable for my partner | 6, Recommended by a doctor | 7, Inexpensive | 8, Readily available | 9, Minimal or no side effects | 10, Causes fewer health concerns than other methods | 11, Other						[post_preg_bc_kinds(9)] = '1'		LV
post_preg_bc_reason_patch_other	mrh_coat_wave_1_emperor		notes	Other (please specify):							[post_preg_bc_reason_patch(11)] = '1'		LV
post_preg_bc_reason_pill	mrh_coat_wave_1_emperor		checkbox	What was the reason for choosing THE PILL as your birth control method? Please check all that apply)	1, Reliable in preventing pregnancy | 2, Reliable in preventing STDs/STIs | 3, Easy to use | 4, Comfortable for me | 5, Comfortable for my partner | 6, Recommended by a doctor | 7, Inexpensive | 8, Readily available | 9, Minimal or no side effects | 10, Causes fewer health concerns than other methods | 11, Other						[post_preg_bc_kinds(10)] = '1'		LV
post_preg_bc_reason_pill_other	mrh_coat_wave_1_emperor		notes	Other (please specify):							[post_preg_bc_reason_pill(11)] = '1'		LV
post_preg_bc_reason_tubestied	mrh_coat_wave_1_emperor		checkbox	What was the reason for choosing TUBES TIED (Tubal Ligation) as your birth control method? Please check all that apply)	1, Reliable in preventing pregnancy | 2, Reliable in preventing STDs/STIs | 3, Easy to use | 4, Comfortable for me | 5, Comfortable for my partner | 6, Recommended by a doctor | 7, Inexpensive | 8, Readily available | 9, Minimal or no side effects | 10, Causes fewer health concerns than other methods | 11, Other						[post_preg_bc_kinds(11)] = '1'		LV
post_preg_bc_reason_tubes_other	mrh_coat_wave_1_emperor		notes	Other (please specify):							[post_preg_bc_reason_tubestied(11)] = '1'		LV
post_preg_bc_reason_rhythm	mrh_coat_wave_1_emperor		checkbox	What was the reason for choosing RHYTHM METHOD (Menstrual Timing) as your birth control method? Please check all that apply)	1, Reliable in preventing pregnancy | 2, Reliable in preventing STDs/STIs | 3, Easy to use | 4, Comfortable for me | 5, Comfortable for my partner | 6, Recommended by a doctor | 7, Inexpensive | 8, Readily available | 9, Minimal or no side effects | 10, Causes fewer health concerns than other methods | 11, Other						[post_preg_bc_kinds(12)] = '1'		LV
post_preg_bc_reason_rhythm_other	mrh_coat_wave_1_emperor		notes	Other (please specify):							[post_preg_bc_reason_rhythm(11)] = '1'		LV
post_preg_bc_reason_vas	mrh_coat_wave_1_emperor		checkbox	What was the reason for choosing VASECTOMY (Tubal Ligation) as your birth control method? Please check all that apply)	1, Reliable in preventing pregnancy | 2, Reliable in preventing STDs/STIs | 3, Easy to use | 4, Comfortable for me | 5, Comfortable for my partner | 6, Recommended by a doctor | 7, Inexpensive | 8, Readily available | 9, Minimal or no side effects | 10, Causes fewer health concerns than other methods | 11, Other						[post_preg_bc_kinds(15)] = '1'		LV
post_preg_bc_reason_vas_other	mrh_coat_wave_1_emperor		notes	Other (please specify):							[post_preg_bc_reason_vas(11)] = '1'		LV
post_preg_bc_reason_other	mrh_coat_wave_1_emperor		checkbox	What was the reason for choosing OTHER as your birth control method? Please check all that apply)	1, Reliable in preventing pregnancy | 2, Reliable in preventing STDs/STIs | 3, Easy to use | 4, Comfortable for me | 5, Comfortable for my partner | 6, Recommended by a doctor | 7, Inexpensive | 8, Readily available | 9, Minimal or no side effects | 10, Causes fewer health concerns than other methods | 11, Other						[post_preg_bc_kinds(14)] = '1'		LV
post_preg_bc_reason_other_other	mrh_coat_wave_1_emperor		notes	Other (please specify):							[post_preg_bc_reason_other(11)] = '1'		LV
post_preg_bc_influence	mrh_coat_wave_1_emperor	Section Break	checkbox	Who has the most influence on your birth control choice: (Please check all that apply)	1, Primary care physician | 2, OB/GYN | 3, Nurse | 4, Pharmacist | 5, Family | 6, Friends | 7, Partner/Spouse | 8, The Internet | 10, Me/Self | 9, Other (please specify)						[post_preg_bc_interest] = '1'		LV
post_preg_bc_influence_other	mrh_coat_wave_1_emperor		notes	Other (please specify):							[post_preg_bc_influence(9)] = '1'		LV
post_preg_bc_advice	mrh_coat_wave_1_emperor		checkbox	What source(s) of advice do you go to for birth control methods: (Please check all that apply)	1, Healthcare professional | 2, Internet | 3, Family | 4, Friends | 5, Partner/Spouse | 6, Advertisements | 7, Brochures in waiting rooms | 8, Family planning clinic | 9, Church or other religious organization | 10, Other (please specify)						[post_preg_bc_interest] = '1'		LV
post_preg_bc_advice_other	mrh_coat_wave_1_emperor		notes	Other (please specify):							[post_preg_bc_advice(10)] = '1'		LV
one_question_pregnextyear	mrh_coat_wave_1_emperor	Section Break	radio	Do you want to father a child in the next year?	1, Yes | 2, No | 3, Maybe | 4, Don't know						[current_preg] = '0'		LV
bc_yn	mrh_coat_wave_1_emperor		yesno	In the past 6 months have you been using birth control (e.g. condoms, the pill, vasectomy)?							[current_preg] = '0'		LV
bc_yn2interest	mrh_coat_wave_1_emperor		yesno	Are you interested in using birth control?							[bc_yn] = '0'		LV
bc_yn3_kinds	mrh_coat_wave_1_emperor		checkbox	What kind(s) of birth control are you interested in? (Please check all that apply)	1, Abstinence | 2, Withdrawal | 3, Condoms (e.g. Trojans, rubbers, jimmies) | 4, Depo injection (Provera) | 5, Diaphragm | 6, Implant (Implanon, Nexplanon) | 7, IUD (Intrauterine Device) | 8, Ring (NuvaRing) | 9, Patch (OrthoEvra) | 10, The Pill | 11, Tubes Tied (Tubal Ligation) | 12, The Rhythm Method (Menstrual Cycle Timing) | 15, Vasectomy (Tubal Ligation) | 13, Not sure | 14, Other (Please Sp…						[bc_yn2interest] = '1'		LV
bc_yn4_other	mrh_coat_wave_1_emperor		notes	Other (please specify):							[bc_yn3_kinds(14)] = '1'		LV
interest_bc_reason_abstinence	mrh_coat_wave_1_emperor		checkbox	What was the reason for choosing ABSTINENCE as your birth control method? Please check all that apply)	1, Reliable in preventing pregnancy | 2, Reliable in preventing STDs/STIs | 3, Easy to use | 4, Comfortable for me | 5, Comfortable for my partner | 6, Recommended by a doctor | 7, Inexpensive | 8, Readily available | 9, Minimal or no side effects | 10, Causes fewer health concerns than other methods | 11, Other						[bc_yn3_kinds(1)] = '1'		LV
interest_bc_reason_abstinence_other	mrh_coat_wave_1_emperor		notes	Other (please specify):							[interest_bc_reason_abstinence(11)] = '1'		LV
interest_bc_reason_withdrawal	mrh_coat_wave_1_emperor		checkbox	What was the reason for choosing WITHDRAWAL as your birth control method? Please check all that apply)	1, Reliable in preventing pregnancy | 2, Reliable in preventing STDs/STIs | 3, Easy to use | 4, Comfortable for me | 5, Comfortable for my partner | 6, Recommended by a doctor | 7, Inexpensive | 8, Readily available | 9, Minimal or no side effects | 10, Causes fewer health concerns than other methods | 11, Other						[bc_yn3_kinds(2)] = '1'		LV
interest_bc_reason_withdrawal_other	mrh_coat_wave_1_emperor		notes	Other (please specify):							[interest_bc_reason_withdrawal(11)] = '1'		LV
interest_bc_reason_condoms	mrh_coat_wave_1_emperor		checkbox	What was the reason for choosing Condoms (e.g. Trojans, rubbers, jimmies) as your birth control method? Please check all that apply)	1, Reliable in preventing pregnancy | 2, Reliable in preventing STDs/STIs | 3, Easy to use | 4, Comfortable for me | 5, Comfortable for my partner | 6, Recommended by a doctor | 7, Inexpensive | 8, Readily available | 9, Minimal or no side effects | 10, Causes fewer health concerns than other methods | 11, Other						[bc_yn3_kinds(3)] = '1'		LV
interest_bc_reason_condoms_other	mrh_coat_wave_1_emperor		notes	Other (please specify):							[interest_bc_reason_condoms(11)] = '1'		LV
interest_bc_reason_depo	mrh_coat_wave_1_emperor		checkbox	What was the reason for choosing DEPO INJECTION (Provera) as your birth control method? Please check all that apply)	1, Reliable in preventing pregnancy | 2, Reliable in preventing STDs/STIs | 3, Easy to use | 4, Comfortable for me | 5, Comfortable for my partner | 6, Recommended by a doctor | 7, Inexpensive | 8, Readily available | 9, Minimal or no side effects | 10, Causes fewer health concerns than other methods | 11, Other						[bc_yn3_kinds(4)] = '1'		LV
interest_bc_reason_depo_other	mrh_coat_wave_1_emperor		notes	Other (please specify):							[interest_bc_reason_depo(11)] = '1'		LV
interest_bc_reason_diaphragm	mrh_coat_wave_1_emperor		checkbox	What was the reason for choosing DIAPHRAGM as your birth control method? Please check all that apply)	1, Reliable in preventing pregnancy | 2, Reliable in preventing STDs/STIs | 3, Easy to use | 4, Comfortable for me | 5, Comfortable for my partner | 6, Recommended by a doctor | 7, Inexpensive | 8, Readily available | 9, Minimal or no side effects | 10, Causes fewer health concerns than other methods | 11, Other						[bc_yn3_kinds(5)] = '1'		LV
interest_bc_reason_diaphragm_other	mrh_coat_wave_1_emperor		notes	Other (please specify):							[interest_bc_reason_diaphragm(11)] = '1'		LV
interest_bc_reason_implant	mrh_coat_wave_1_emperor		checkbox	What was the reason for choosing IMPLANT (Implanon, Nexplanon) as your birth control method? Please check all that apply)	1, Reliable in preventing pregnancy | 2, Reliable in preventing STDs/STIs | 3, Easy to use | 4, Comfortable for me | 5, Comfortable for my partner | 6, Recommended by a doctor | 7, Inexpensive | 8, Readily available | 9, Minimal or no side effects | 10, Causes fewer health concerns than other methods | 11, Other						[bc_yn3_kinds(6)] = '1'		LV
interest_bc_reason_implant_other	mrh_coat_wave_1_emperor		notes	Other (please specify):							[interest_bc_reason_implant(11)] = '1'		LV
interest_bc_reason_iud	mrh_coat_wave_1_emperor		checkbox	What was the reason for choosing IUD (Intrauterine Device) as your birth control method? Please check all that apply)	1, Reliable in preventing pregnancy | 2, Reliable in preventing STDs/STIs | 3, Easy to use | 4, Comfortable for me | 5, Comfortable for my partner | 6, Recommended by a doctor | 7, Inexpensive | 8, Readily available | 9, Minimal or no side effects | 10, Causes fewer health concerns than other methods | 11, Other						[bc_yn3_kinds(7)] = '1'		LV
interest_bc_reason_iud_other	mrh_coat_wave_1_emperor		notes	Other (please specify):							[interest_bc_reason_iud(11)] = '1'		LV
interest_bc_reason_ring	mrh_coat_wave_1_emperor		checkbox	What was the reason for choosing RING (NuvaRing) as your birth control method? Please check all that apply)	1, Reliable in preventing pregnancy | 2, Reliable in preventing STDs/STIs | 3, Easy to use | 4, Comfortable for me | 5, Comfortable for my partner | 6, Recommended by a doctor | 7, Inexpensive | 8, Readily available | 9, Minimal or no side effects | 10, Causes fewer health concerns than other methods | 11, Other						[bc_yn3_kinds(8)] = '1'		LV
interest_bc_reason_ring_other	mrh_coat_wave_1_emperor		notes	Other (please specify):							[interest_bc_reason_ring(11)] = '1'		LV
interest_bc_reason_patch	mrh_coat_wave_1_emperor		checkbox	What was the reason for choosing PATCH (OrthoEvra) as your birth control method? Please check all that apply)	1, Reliable in preventing pregnancy | 2, Reliable in preventing STDs/STIs | 3, Easy to use | 4, Comfortable for me | 5, Comfortable for my partner | 6, Recommended by a doctor | 7, Inexpensive | 8, Readily available | 9, Minimal or no side effects | 10, Causes fewer health concerns than other methods | 11, Other						[bc_yn3_kinds(9)] = '1'		LV
interest_bc_reason_patch_other	mrh_coat_wave_1_emperor		notes	Other (please specify):							[interest_bc_reason_patch(11)] = '1'		LV
interest_bc_reason_pill	mrh_coat_wave_1_emperor		checkbox	What was the reason for choosing THE PILL as your birth control method? Please check all that apply)	1, Reliable in preventing pregnancy | 2, Reliable in preventing STDs/STIs | 3, Easy to use | 4, Comfortable for me | 5, Comfortable for my partner | 6, Recommended by a doctor | 7, Inexpensive | 8, Readily available | 9, Minimal or no side effects | 10, Causes fewer health concerns than other methods | 11, Other						[bc_yn3_kinds(10)] = '1'		LV
interest_bc_reason_pill_other	mrh_coat_wave_1_emperor		notes	Other (please specify):							[interest_bc_reason_pill(11)] = '1'		LV
interest_bc_reason_tubestied	mrh_coat_wave_1_emperor		checkbox	What was the reason for choosing TUBES TIED (Tubal Ligation) as your birth control method? Please check all that apply)	1, Reliable in preventing pregnancy | 2, Reliable in preventing STDs/STIs | 3, Easy to use | 4, Comfortable for me | 5, Comfortable for my partner | 6, Recommended by a doctor | 7, Inexpensive | 8, Readily available | 9, Minimal or no side effects | 10, Causes fewer health concerns than other methods | 11, Other						[bc_yn3_kinds(11)] = '1'		LV
interest_bc_reason_tubes_other	mrh_coat_wave_1_emperor		notes	Other (please specify):							[interest_bc_reason_tubestied(11)] = '1'		LV
interest_bc_reason_rhythm	mrh_coat_wave_1_emperor		checkbox	What was the reason for choosing RHYTHM METHOD (Menstrual Timing) as your birth control method? Please check all that apply)	1, Reliable in preventing pregnancy | 2, Reliable in preventing STDs/STIs | 3, Easy to use | 4, Comfortable for me | 5, Comfortable for my partner | 6, Recommended by a doctor | 7, Inexpensive | 8, Readily available | 9, Minimal or no side effects | 10, Causes fewer health concerns than other methods | 11, Other						[bc_yn3_kinds(12)] = '1'		LV
interest_bc_reason_rhythm_other	mrh_coat_wave_1_emperor		notes	Other (please specify):							[interest_bc_reason_rhythm(11)] = '1'		LV
interest_bc_reason_vas	mrh_coat_wave_1_emperor		checkbox	What was the reason for choosing VASECTOMY (Tubal Ligation) as your birth control method? Please check all that apply)	1, Reliable in preventing pregnancy | 2, Reliable in preventing STDs/STIs | 3, Easy to use | 4, Comfortable for me | 5, Comfortable for my partner | 6, Recommended by a doctor | 7, Inexpensive | 8, Readily available | 9, Minimal or no side effects | 10, Causes fewer health concerns than other methods | 11, Other						[bc_yn3_kinds(15)] = '1'		LV
interest_bc_reason_vas_other	mrh_coat_wave_1_emperor		notes	Other (please specify):							[interest_bc_reason_vas(11)] = '1'		LV
interest_bc_reason_other	mrh_coat_wave_1_emperor		checkbox	What was the reason for choosing OTHER as your birth control method? Please check all that apply)	1, Reliable in preventing pregnancy | 2, Reliable in preventing STDs/STIs | 3, Easy to use | 4, Comfortable for me | 5, Comfortable for my partner | 6, Recommended by a doctor | 7, Inexpensive | 8, Readily available | 9, Minimal or no side effects | 10, Causes fewer health concerns than other methods | 11, Other						[bc_yn3_kinds(14)] = '1'		LV
interest_bc_reason_other_other	mrh_coat_wave_1_emperor		notes	Other (please specify):							[interest_bc_reason_other(11)] = '1'		LV
interest_bc_influence	mrh_coat_wave_1_emperor	Section Break	checkbox	Who has the most influence on your birth control choice: (Please check all that apply)	1, Primary care physician | 2, OB/GYN | 3, Nurse | 4, Pharmacist | 5, Family | 6, Friends | 7, Partner/Spouse | 8, The Internet | 10, Me/Self | 9, Other (please specify)								LV
interest_bc_influence_other	mrh_coat_wave_1_emperor		notes	Other (please specify):							[interest_bc_influence(9)] = '1'		LV
interest_bc_advice	mrh_coat_wave_1_emperor		checkbox	What source(s) of advice do you go to for birth control methods: (Please check all that apply)	1, Healthcare professional | 2, Internet | 3, Family | 4, Friends | 5, Partner/Spouse | 6, Advertisements | 7, Brochures in waiting rooms | 8, Family planning clinic | 9, Church or other religious organization | 10, Other (please specify)								LV
interest_bc_advice_other	mrh_coat_wave_1_emperor		notes	Other (please specify):							[interest_bc_advice(10)] = '1'		LV
bc_yn10_reasonfornon	mrh_coat_wave_1_emperor	Section Break	checkbox	If no, why are you not CURRENTLY using birth control? (Please check all that apply)	1, Desire for partner to be pregnant | 2, Partner is currently pregnant | 11, Partner uses birth control | 3, Not sexually active/abstinent | 4, Side effects | 5, Doctor recommendation | 6, Forget to use it | 7, No regular partner | 8, Health concerns | 9, Religious reasons | 10, Other (please specify)						[bc_yn2interest] = '0'		LV
bc_yn10_reasonfornon_other	mrh_coat_wave_1_emperor		notes	Other (please specify):							[bc_yn10_reasonfornon(10)] = '1'		LV
bc_yn5_currentuse	mrh_coat_wave_1_emperor	Section Break	checkbox	What type of birth control do you CURRENTLY use? (Please check all that apply)	1, Abstinence (not sexually active) | 2, Withdrawal | 3, Condoms (e.g. Trojans, rubbers, jimmies) | 4, Depo injection (Provera) | 5, Diaphragm | 6, Implant (Implanon, Nexplanon) | 7, IUD (Intrauterine Device) | 8, Ring (NuvaRing) | 9, Patch (OrthoEvra) | 10, The Pill | 11, Tubes Tied (Tubal Ligation) | 12, The Rhythm Method (Menstrual Cycle Timing) | 14, Vasecotomy (Tubal Ligation) | 13, Other (P…						[bc_yn] = '1'		LV
bc_yn6_reasoncurrent_ab	mrh_coat_wave_1_emperor		checkbox	What is your reason for choosing abstinence (not sexually active)? (Please check all that apply)	1, Reliable in preventing pregnancy | 2, Reliable in preventing STDs/STIs | 3, Easy to use | 4, Comfortable for me | 5, Comfortable for my partner | 6, Recommended by a doctor | 7, Inexpensive | 8, Readily available | 9, Minimal or no side effects | 10, Causes fewer health concerns than other methods | 11, Other (please specify)						[bc_yn5_currentuse(1)] = '1'		LV
bc_yn6_other_ab	mrh_coat_wave_1_emperor		notes	Other (please specify):							[bc_yn6_reasoncurrent_ab(11)] = '1'		LV
bc_yn6_reasoncurrent_wd	mrh_coat_wave_1_emperor		checkbox	What is your reason for choosing the withdrawal method? (Please check all that apply)	1, Reliable in preventing pregnancy | 2, Reliable in preventing STDs/STIs | 3, Easy to use | 4, Comfortable for me | 5, Comfortable for my partner | 6, Recommended by a doctor | 7, Inexpensive | 8, Readily available | 9, Minimal or no side effects | 10, Causes fewer health concerns than other methods | 11, Other (please specify)						[bc_yn5_currentuse(2)] = '1'		LV
bc_yn6_other_wd	mrh_coat_wave_1_emperor		notes	Other (please specify):							[bc_yn6_reasoncurrent_wd(11)] = '1'		LV
bc_yn6_reasoncurrent_con	mrh_coat_wave_1_emperor		checkbox	What is your reason for choosing Condoms (e.g. Trojans, rubbers, jimmies)? (Please check all that apply)	1, Reliable in preventing pregnancy | 2, Reliable in preventing STDs/STIs | 3, Easy to use | 4, Comfortable for me | 5, Comfortable for my partner | 6, Recommended by a doctor | 7, Inexpensive | 8, Readily available | 9, Minimal or no side effects | 10, Causes fewer health concerns than other methods | 11, Other (please specify)						[bc_yn5_currentuse(3)] = '1'		LV
bc_yn6_other_con	mrh_coat_wave_1_emperor		notes	Other (please specify):							[bc_yn6_reasoncurrent_con(11)] = '1'		LV
bc_yn6_reasoncurrent_dep	mrh_coat_wave_1_emperor		checkbox	What is your reason for choosing Depo Injection (Provera)? (Please check all that apply)	1, Reliable in preventing pregnancy | 2, Reliable in preventing STDs/STIs | 3, Easy to use | 4, Comfortable for me | 5, Comfortable for my partner | 6, Recommended by a doctor | 7, Inexpensive | 8, Readily available | 9, Minimal or no side effects | 10, Causes fewer health concerns than other methods | 11, Other (please specify)						[bc_yn5_currentuse(4)] = '1'		LV
bc_yn6_other_dep	mrh_coat_wave_1_emperor		notes	Other (please specify):							[bc_yn6_reasoncurrent_dep(11)] = '1'		LV
bc_yn6_reasoncurrent_dia	mrh_coat_wave_1_emperor		checkbox	What is your reason for choosing a Diaphragm? (Please check all that apply)	1, Reliable in preventing pregnancy | 2, Reliable in preventing STDs/STIs | 3, Easy to use | 4, Comfortable for me | 5, Comfortable for my partner | 6, Recommended by a doctor | 7, Inexpensive | 8, Readily available | 9, Minimal or no side effects | 10, Causes fewer health concerns than other methods | 11, Other (please specify)						[bc_yn5_currentuse(5)] = '1'		LV
bc_yn6_other_dia	mrh_coat_wave_1_emperor		notes	Other (please specify):							[bc_yn6_reasoncurrent_dia(11)] = '1'		LV
bc_yn6_reasoncurrent_impl	mrh_coat_wave_1_emperor		checkbox	What is your reason for choosing Implant (Implanon, Nexplanon)? (Please check all that apply)	1, Reliable in preventing pregnancy | 2, Reliable in preventing STDs/STIs | 3, Easy to use | 4, Comfortable for me | 5, Comfortable for my partner | 6, Recommended by a doctor | 7, Inexpensive | 8, Readily available | 9, Minimal or no side effects | 10, Causes fewer health concerns than other methods | 11, Other (please specify)						[bc_yn5_currentuse(6)] = '1'		LV
bc_yn6_other_impl	mrh_coat_wave_1_emperor		notes	Other (please specify):							[bc_yn6_reasoncurrent_impl(11)] = '1'		LV
bc_yn6_reasoncurrent_iud	mrh_coat_wave_1_emperor		checkbox	What is your reason for choosing an IUD (Intrauterine Device)? (Please check all that apply)	1, Reliable in preventing pregnancy | 2, Reliable in preventing STDs/STIs | 3, Easy to use | 4, Comfortable for me | 5, Comfortable for my partner | 6, Recommended by a doctor | 7, Inexpensive | 8, Readily available | 9, Minimal or no side effects | 10, Causes fewer health concerns than other methods | 11, Other (please specify)						[bc_yn5_currentuse(7)] = '1'		LV
bc_yn6_other_iud	mrh_coat_wave_1_emperor		notes	Other (please specify):							[bc_yn6_reasoncurrent_iud(11)] = '1'		LV
bc_yn6_reasoncurrent_nuv	mrh_coat_wave_1_emperor		checkbox	What is your reason for choosing the Ring (NuvaRing)? (Please check all that apply)	1, Reliable in preventing pregnancy | 2, Reliable in preventing STDs/STIs | 3, Easy to use | 4, Comfortable for me | 5, Comfortable for my partner | 6, Recommended by a doctor | 7, Inexpensive | 8, Readily available | 9, Minimal or no side effects | 10, Causes fewer health concerns than other methods | 11, Other (please specify)						[bc_yn5_currentuse(8)] = '1'		LV
bc_yn6_other_nuv	mrh_coat_wave_1_emperor		notes	Other (please specify):							[bc_yn6_reasoncurrent_nuv(11)] = '1'		LV
bc_yn6_reasoncurrent_pat	mrh_coat_wave_1_emperor		checkbox	What is your reason for choosing the Patch (OrthoEvra)? (Please check all that apply)	1, Reliable in preventing pregnancy | 2, Reliable in preventing STDs/STIs | 3, Easy to use | 4, Comfortable for me | 5, Comfortable for my partner | 6, Recommended by a doctor | 7, Inexpensive | 8, Readily available | 9, Minimal or no side effects | 10, Causes fewer health concerns than other methods | 11, Other (please specify)						[bc_yn5_currentuse(9)] = '1'		LV
bc_yn6_other_pat	mrh_coat_wave_1_emperor		notes	Other (please specify):							[bc_yn6_reasoncurrent_pat(11)] = '1'		LV
bc_yn6_reasoncurrent_pil	mrh_coat_wave_1_emperor		checkbox	What is your reason for choosing the Pill? (Please check all that apply)	1, Reliable in preventing pregnancy | 2, Reliable in preventing STDs/STIs | 3, Easy to use | 4, Comfortable for me | 5, Comfortable for my partner | 6, Recommended by a doctor | 7, Inexpensive | 8, Readily available | 9, Minimal or no side effects | 10, Causes fewer health concerns than other methods | 11, Other (please specify)						[bc_yn5_currentuse(10)] = '1'		LV
bc_yn6_other_pil	mrh_coat_wave_1_emperor		notes	Other (please specify):							[bc_yn6_reasoncurrent_pil(11)] = '1'		LV
bc_yn6_reasoncurrent_tube	mrh_coat_wave_1_emperor		checkbox	What is your reason for choosing to have your Tubes Tied/Tubal Ligation? (Please check all that apply)	1, Reliable in preventing pregnancy | 2, Reliable in preventing STDs/STIs | 3, Easy to use | 4, Comfortable for me | 5, Comfortable for my partner | 6, Recommended by a doctor | 7, Inexpensive | 8, Readily available | 9, Minimal or no side effects | 10, Causes fewer health concerns than other methods | 11, Other (please specify)						[bc_yn5_currentuse(11)] = '1'		LV
bc_yn6_other_tube	mrh_coat_wave_1_emperor		notes	Other (please specify):							[bc_yn6_reasoncurrent_tube(11)] = '1'		LV
bc_yn6_reasoncurrent_rm	mrh_coat_wave_1_emperor		checkbox	What is your reason for choosing the Rhythm Method (menstrual cycle timing) of birth control? (Please check all that apply)	1, Reliable in preventing pregnancy | 2, Reliable in preventing STDs/STIs | 3, Easy to use | 4, Comfortable for me | 5, Comfortable for my partner | 6, Recommended by a doctor | 7, Inexpensive | 8, Readily available | 9, Minimal or no side effects | 10, Causes fewer health concerns than other methods | 11, Other (please specify)						[bc_yn5_currentuse(12)] = '1'		LV
bc_yn6_other_rm	mrh_coat_wave_1_emperor		notes	Other (please specify):							[bc_yn6_reasoncurrent_rm(11)] = '1'		LV
bc_yn6_reasoncurrent_vas	mrh_coat_wave_1_emperor		checkbox	What is your reason for choosing the Vasectomy (Tubal Ligation) method of birth control?	1, Reliable in preventing pregnancy | 2, Reliable in preventing STDs/STIs | 3, Easy to use | 4, Comfortable for me | 5, Comfortable for my partner | 6, Recommended by a doctor | 7, Inexpensive | 8, Readily available | 9, Minimal or no side effects | 10, Causes fewer health concerns than other methods | 11, Other (please specify)						[bc_yn5_currentuse(14)] = '1'		LV
bc_yn6_other_vas	mrh_coat_wave_1_emperor		notes	Other (please specify):							[bc_yn6_reasoncurrent_vas(11)] = '1'		LV
bc_yn6_reasoncurrent_oth	mrh_coat_wave_1_emperor		checkbox	What is your reason for choosing an alternative form of birth control? (Please check all that apply)	1, Reliable in preventing pregnancy | 2, Reliable in preventing STDs/STIs | 3, Easy to use | 4, Comfortable for me | 5, Comfortable for my partner | 6, Recommended by a doctor | 7, Inexpensive | 8, Readily available | 9, Minimal or no side effects | 10, Causes fewer health concerns than other methods | 11, Other (please specify)						[bc_yn5_currentuse(13)] = '1'		LV
bc_yn6_other	mrh_coat_wave_1_emperor		notes	Other (please specify):							[bc_yn6_reasoncurrent_oth(11)] = '1'		LV
bc_yn7_satisfaction_ab	mrh_coat_wave_1_emperor		radio	How satisfied are you with using abstinence?	1, Very satisfied | 2, Satisfied | 3, Neither satisfied or dissatisfied | 4, Dissatisfied | 5, Very dissatisfied						[bc_yn5_currentuse(1)] = '1'		LV
bc_yn7_satisfaction_wd	mrh_coat_wave_1_emperor		radio	How satisfied are you with using withdrawal method?	1, Very satisfied | 2, Satisfied | 3, Neither satisfied or dissatisfied | 4, Dissatisfied | 5, Very dissatisfied						[bc_yn5_currentuse(2)] = '1'		LV
bc_yn7_satisfaction_con	mrh_coat_wave_1_emperor		radio	How satisfied are you with using a condom?	1, Very satisfied | 2, Satisfied | 3, Neither satisfied or dissatisfied | 4, Dissatisfied | 5, Very dissatisfied						[bc_yn5_currentuse(3)] = '1'		LV
bc_yn7_satisfaction_dep	mrh_coat_wave_1_emperor		radio	How satisfied are you with using a Depo Injection (Provera)?	1, Very satisfied | 2, Satisfied | 3, Neither satisfied or dissatisfied | 4, Dissatisfied | 5, Very dissatisfied						[bc_yn5_currentuse(4)] = '1'		LV
bc_yn7_satisfaction_dia	mrh_coat_wave_1_emperor		radio	How satisfied are you with using a Diaphragm?	1, Very satisfied | 2, Satisfied | 3, Neither satisfied or dissatisfied | 4, Dissatisfied | 5, Very dissatisfied						[bc_yn5_currentuse(5)] = '1'		LV
bc_yn7_satisfaction_imp	mrh_coat_wave_1_emperor		radio	How satisfied are you with using an Implant (Implanon, Nexplanon)?	1, Very satisfied | 2, Satisfied | 3, Neither satisfied or dissatisfied | 4, Dissatisfied | 5, Very dissatisfied						[bc_yn5_currentuse(6)] = '1'		LV
bc_yn7_satisfaction_iud	mrh_coat_wave_1_emperor		radio	How satisfied are you with using an IUD (Intrauterine Device)?	1, Very satisfied | 2, Satisfied | 3, Neither satisfied or dissatisfied | 4, Dissatisfied | 5, Very dissatisfied						[bc_yn5_currentuse(7)] = '1'		LV
bc_yn7_satisfaction_nuv	mrh_coat_wave_1_emperor		radio	How satisfied are you with using a Ring (NuvaRing)?	1, Very satisfied | 2, Satisfied | 3, Neither satisfied or dissatisfied | 4, Dissatisfied | 5, Very dissatisfied						[bc_yn5_currentuse(8)] = '1'		LV
bc_yn7_satisfaction_pat	mrh_coat_wave_1_emperor		radio	How satisfied are you with using the Patch (OrthoEvra)?	1, Very satisfied | 2, Satisfied | 3, Neither satisfied or dissatisfied | 4, Dissatisfied | 5, Very dissatisfied						[bc_yn5_currentuse(9)] = '1'		LV
bc_yn7_satisfaction_pill	mrh_coat_wave_1_emperor		radio	How satisfied are you with using the Pill?	1, Very satisfied | 2, Satisfied | 3, Neither satisfied or dissatisfied | 4, Dissatisfied | 5, Very dissatisfied						[bc_yn5_currentuse(10)] = '1'		LV
bc_yn7_satisfaction_tubes	mrh_coat_wave_1_emperor		radio	How satisfied are you with having your Tubes Tied/Tubal Ligation?	1, Very satisfied | 2, Satisfied | 3, Neither satisfied or dissatisfied | 4, Dissatisfied | 5, Very dissatisfied						[bc_yn5_currentuse(11)] = '1'		LV
bc_yn7_satisfaction_rm	mrh_coat_wave_1_emperor		radio	How satisfied are you with using the Rhythm Method (menstrual cycle timing)?	1, Very satisfied | 2, Satisfied | 3, Neither satisfied or dissatisfied | 4, Dissatisfied | 5, Very dissatisfied						[bc_yn5_currentuse(12)] = '1'		LV
bc_yn7_satisfaction_vas	mrh_coat_wave_1_emperor		radio	How satisfied are you with using the Vasectomy (Tubal Ligation)?	1, Very satisfied | 2, Satisfied | 3, Neither satisfied or dissatisfied | 4, Dissatisfied | 5, Very dissatisfied						[bc_yn5_currentuse(14)] = '1'		LV
bc_yn7_satisfaction_other	mrh_coat_wave_1_emperor		radio	How satisfied are you with using your alternative birth control method?	1, Very satisfied | 2, Satisfied | 3, Neither satisfied or dissatisfied | 4, Dissatisfied | 5, Very dissatisfied						[bc_yn5_currentuse(13)] = '1'		LV
bc_y19_types_abstinence_hz	mrh_coat_wave_1_emperor		radio	How frequently did you use ABSTINENCE as a method of birth control during during the past 6 months?	1, Always | 2, Most of the time | 3, Sometimes | 4, Rarely | 5, Never						[bc_yn5_currentuse(1)] = '1'		LV
bc_y19_types_withdrawal_hz	mrh_coat_wave_1_emperor		radio	How frequently did you use WITHDRAWAL as a method of birth control during during the past 6 months?	1, Always | 2, Most of the time | 3, Sometimes | 4, Rarely | 5, Never						[bc_yn5_currentuse(2)] = '1'		LV
bc_y19_types_condoms_hz	mrh_coat_wave_1_emperor		radio	How frequently did you use Condoms (e.g. Trojans, rubbers, jimmies) as your method of birth control during during the past 6 months?	1, Always | 2, Most of the time | 3, Sometimes | 4, Rarely | 5, Never						[bc_yn5_currentuse(3)] = '1'		LV
bc_y19_types_depoinjection_hz	mrh_coat_wave_1_emperor		radio	How frequently did you use DEPO INJECTION (Provera) as a method of birth control during during the past 6 months?	1, Always | 2, Most of the time | 3, Sometimes | 4, Rarely | 5, Never						[bc_yn5_currentuse(4)] = '1'		LV
bc_y19_types_diaphragm_hz	mrh_coat_wave_1_emperor		radio	How frequently did you use a DIAPHRAGM as your method of birth control during during the past 6 months?	1, Always | 2, Most of the time | 3, Sometimes | 4, Rarely | 5, Never						[bc_yn5_currentuse(5)] = '1'		LV
bc_y19_types_implant_hz	mrh_coat_wave_1_emperor		radio	How frequently did you use the IMPLANT (Implanon, Nexplanon) method of birth control during during the past 6 months?	1, Always | 2, Most of the time | 3, Sometimes | 4, Rarely | 5, Never						[bc_yn5_currentuse(6)] = '1'		LV
bc_y19_types_iud_hz	mrh_coat_wave_1_emperor		radio	How frequently did you use the IUD (Intrauterine Device) method of birth control during during the past 6 months?	1, Always | 2, Most of the time | 3, Sometimes | 4, Rarely | 5, Never						[bc_yn5_currentuse(7)] = '1'		LV
bc_y19_types_ring_hz	mrh_coat_wave_1_emperor		radio	How frequently did you use the RING (NuvaRing) method of birth control during during the past 6 months?	1, Always | 2, Most of the time | 3, Sometimes | 4, Rarely | 5, Never						[bc_yn5_currentuse(8)] = '1'		LV
bc_y19_types_patch_hz	mrh_coat_wave_1_emperor		radio	How frequently did you use the PATCH (OrthoEvra) method of birth control during during the past 6 months?	1, Always | 2, Most of the time | 3, Sometimes | 4, Rarely | 5, Never						[bc_yn5_currentuse(9)] = '1'		LV
bc_y19_types_pill_hz	mrh_coat_wave_1_emperor		radio	How frequently did you use THE PILL method of birth control during during the past 6 months?	1, Always | 2, Most of the time | 3, Sometimes | 4, Rarely | 5, Never						[bc_yn5_currentuse(10)] = '1'		LV
bc_y19_types_tubestied_hz	mrh_coat_wave_1_emperor		radio	How frequently did you use TUBES TIED (Tubal Ligation) method of birth control during during the past 6 months?	1, Always | 2, Most of the time | 3, Sometimes | 4, Rarely | 5, Never						[bc_yn5_currentuse(11)] = '1'		LV
bc_y19_types_rhythm_hz	mrh_coat_wave_1_emperor		radio	How frequently did you use the RHYTHM METHOD (Menstrual Cycle Timing) of birth control during during the past 6 months?	1, Always | 2, Most of the time | 3, Sometimes | 4, Rarely | 5, Never						[bc_yn5_currentuse(12)] = '1'		LV
bc_y19_types_vas_hz	mrh_coat_wave_1_emperor		radio	How frequently did you use the VASECTOMY (Tubal Ligation) method of birth control during during the past 6 months?	1, Always | 2, Most of the time | 3, Sometimes | 4, Rarely | 5, Never						[bc_yn5_currentuse(14)] = '1'		LV
bc_y19_types_other_hz	mrh_coat_wave_1_emperor		radio	How frequently did you use the OTHER method of birth control during during the past 6 months?	1, Always | 2, Most of the time | 3, Sometimes | 4, Rarely | 5, Never						[bc_yn5_currentuse(13)] = '1'		LV
bc_y19_types_yrs_abstinence	mrh_coat_wave_1_emperor		text	For how many years had you been using ABSTINENCE as your birth control method?							[bc_yn5_currentuse(1)] = '1'		LV
bc_y19_types_yrs_withdrawal	mrh_coat_wave_1_emperor		text	For how many years had you been using WITHDRAWAL as your birth control method?							[bc_yn5_currentuse(2)] = '1'		LV
bc_y19_types_yrs_condoms	mrh_coat_wave_1_emperor		text	For how many years had you been using Condoms (e.g. Trojans, rubbers, jimmies) as your birth control method?							[bc_yn5_currentuse(3)] = '1'		LV
bc_y19_types_yrs_depoinjection	mrh_coat_wave_1_emperor		text	For how many years had you been using DEPO INJECTION (Provera) as your birth control method?							[bc_yn5_currentuse(4)] = '1'		LV
bc_y19_types_yrs_diaphragm	mrh_coat_wave_1_emperor		text	For how many years had you been using a DIAPHRAGM as your birth control method?							[bc_yn5_currentuse(5)] = '1'		LV
bc_y19_types_yrs_implant	mrh_coat_wave_1_emperor		text	For how many years had you been using an IMPLANT (Implanon, Nexplanon) as your birth control method?							[bc_yn5_currentuse(6)] = '1'		LV
bc_y19_types_yrs_iud	mrh_coat_wave_1_emperor		text	For how many years had you been using an IUD (Intrauterine Device) as your birth control method?							[bc_yn5_currentuse(7)] = '1'		LV
bc_y19_types_yrs_ring	mrh_coat_wave_1_emperor		text	For how many years had you been using the RING (NuvaRIng) as your birth control method?							[bc_yn5_currentuse(8)] = '1'		LV
bc_y19_types_yrs_patch	mrh_coat_wave_1_emperor		text	For how many years had you been using the PATCH (OrthoEvra) as your birth control method?							[bc_yn5_currentuse(9)] = '1'		LV
bc_y19_types_yrs_pill	mrh_coat_wave_1_emperor		text	For how many years had you been using the THE PILL as your birth control method?							[bc_yn5_currentuse(10)] = '1'		LV
bc_y19_types_yrs_tubestied	mrh_coat_wave_1_emperor		text	For how many years had you been using TUBES TIED (Tubal Ligation) as your birth control method?							[bc_yn5_currentuse(11)] = '1'		LV
bc_y19_types_yrs_rhythm	mrh_coat_wave_1_emperor		text	For how many years had you been using THE RHYTHM METHOD (Menstrual Cycle Timing) as your birth control method?							[bc_yn5_currentuse(12)] = '1'		LV
bc_y19_types_yrs_vas	mrh_coat_wave_1_emperor		text	For how many years had you been using VASECTOMY (Tubal Ligation) as your birth control method?							[bc_yn5_currentuse(14)] = '1'		LV
bc_y19_types_yrs_other	mrh_coat_wave_1_emperor		text	For how many years had you been using an ALTERNATIVE FORM OF birth control method?							[bc_yn5_currentuse(13)] = '1'		LV
bc_yn8_influence	mrh_coat_wave_1_emperor	Section Break	checkbox	Who has the most influence on your CURRENT birth control choice: (Please check all that apply)	1, Primary care physician | 2, OB/GYN | 3, Nurse | 4, Pharmacist | 5, Family | 6, Friends | 7, Partner/Spouse | 8, The Internet | 10, Me/Self | 9, Other (please specify)						[bc_yn2interest] = '1'		LV
bc_yn8_nfluence_other	mrh_coat_wave_1_emperor		notes	Other (please specify):							[bc_yn8_influence(9)] = '1'		LV
bc_yn8_advice	mrh_coat_wave_1_emperor		checkbox	What source(s) of advice did you go to for your CURRENT birth control method(s): (Please check all that apply)	1, Healthcare professional | 2, Internet | 3, Family | 4, Friends | 5, Partner/Spouse | 6, Advertisements | 7, Brochures in waiting rooms | 8, Family planning clinic | 9, Church or other religious organization | 10, Other (please specify)						[bc_yn2interest] = '1'		LV
bc_yn8_advice_other	mrh_coat_wave_1_emperor		notes	Other (please specify):							[bc_yn8_advice(10)] = '1'		LV
bc_partner_use	mrh_coat_wave_1_emperor	Section Break	checkbox	In the past 6 MONTHS, what kind(s) of birth control does your PARTNER use? (Please check all that apply)	1, Abstinence | 2, Withdrawal | 3, Condoms (e.g. Trojans, rubbers, jimmies) | 4, Depo injection (Provera) | 5, Diaphragm | 6, Implant (Implanon, Nexplanon) | 7, IUD (Intrauterine Device) | 8, Ring (NuvaRing) | 9, Patch (OrthoEvra) | 10, The Pill | 11, Tubes Tied (Tubal Ligation) | 12, The Rhythm Method (Menstrual Cycle Timing) | 15, Vasectomy (Tubal Ligation) | 13, Not sure | 14, Other (Please Sp…						[pre_preg_bc_reasonfornon(11)] OR [bc_yn10_reasonfornon(11)] = "1"		LV
bc_partner_use_other	mrh_coat_wave_1_emperor		notes	Other (please specify):							[bc_partner_use(14)] = '1'		LV
bc_partner_use_ab	mrh_coat_wave_1_emperor		checkbox	What is her reason for choosing abstinence (not sexually active)? (Please check all that apply)	1, Reliable in preventing pregnancy | 2, Reliable in preventing STDs/STIs | 3, Easy to use | 4, Comfortable for me | 5, Comfortable for my partner | 6, Recommended by a doctor | 7, Inexpensive | 8, Readily available | 9, Minimal or no side effects | 10, Causes fewer health concerns than other methods | 11, Other (please specify)						[bc_partner_use(1)] = '1'		LV
bc_partner_use_other_ab	mrh_coat_wave_1_emperor		notes	Other (please specify):							[bc_partner_use_ab(11)] = '1'		LV
bc_partner_use_wd	mrh_coat_wave_1_emperor		checkbox	What is her reason for choosing the withdrawal method? (Please check all that apply)	1, Reliable in preventing pregnancy | 2, Reliable in preventing STDs/STIs | 3, Easy to use | 4, Comfortable for me | 5, Comfortable for my partner | 6, Recommended by a doctor | 7, Inexpensive | 8, Readily available | 9, Minimal or no side effects | 10, Causes fewer health concerns than other methods | 11, Other (please specify)						[bc_partner_use(2)] = '1'		LV
bc_partner_use_other_wd	mrh_coat_wave_1_emperor		notes	Other (please specify):							[bc_partner_use_wd(11)] = '1'		LV
bc_partner_use_con	mrh_coat_wave_1_emperor		checkbox	What is her reason for choosing Condoms (e.g. Trojans, rubbers, jimmies)? (Please check all that apply)	1, Reliable in preventing pregnancy | 2, Reliable in preventing STDs/STIs | 3, Easy to use | 4, Comfortable for me | 5, Comfortable for my partner | 6, Recommended by a doctor | 7, Inexpensive | 8, Readily available | 9, Minimal or no side effects | 10, Causes fewer health concerns than other methods | 11, Other (please specify)						[bc_partner_use(3)] = '1'		LV
bc_partner_use_other_con	mrh_coat_wave_1_emperor		notes	Other (please specify):							[bc_partner_use_con(11)] = '1'		LV
bc_partner_use_dep	mrh_coat_wave_1_emperor		checkbox	What is her reason for choosing Depo Injection (Provera)? (Please check all that apply)	1, Reliable in preventing pregnancy | 2, Reliable in preventing STDs/STIs | 3, Easy to use | 4, Comfortable for me | 5, Comfortable for my partner | 6, Recommended by a doctor | 7, Inexpensive | 8, Readily available | 9, Minimal or no side effects | 10, Causes fewer health concerns than other methods | 11, Other (please specify)						[bc_partner_use(4)] = '1'		LV
bc_partner_use_other_dep	mrh_coat_wave_1_emperor		notes	Other (please specify):							[bc_partner_use_dep(11)] = '1'		LV
bc_partner_use_dia	mrh_coat_wave_1_emperor		checkbox	What is her reason for choosing a Diaphragm? (Please check all that apply)	1, Reliable in preventing pregnancy | 2, Reliable in preventing STDs/STIs | 3, Easy to use | 4, Comfortable for me | 5, Comfortable for my partner | 6, Recommended by a doctor | 7, Inexpensive | 8, Readily available | 9, Minimal or no side effects | 10, Causes fewer health concerns than other methods | 11, Other (please specify)						[bc_partner_use(5)] = '1'		LV
bc_partner_use_other_dia	mrh_coat_wave_1_emperor		notes	Other (please specify):							[bc_partner_use_dia(11)] = '1'		LV
bc_partner_use_impl	mrh_coat_wave_1_emperor		checkbox	What is her reason for choosing Implant (Implanon, Nexplanon)? (Please check all that apply)	1, Reliable in preventing pregnancy | 2, Reliable in preventing STDs/STIs | 3, Easy to use | 4, Comfortable for me | 5, Comfortable for my partner | 6, Recommended by a doctor | 7, Inexpensive | 8, Readily available | 9, Minimal or no side effects | 10, Causes fewer health concerns than other methods | 11, Other (please specify)						[bc_partner_use(6)] = '1'		LV
bc_partner_use_other_impl	mrh_coat_wave_1_emperor		notes	Other (please specify):							[bc_partner_use_impl(11)] = '1'		LV
bc_partner_use_iud	mrh_coat_wave_1_emperor		checkbox	What is her reason for choosing an IUD (Intrauterine Device)? (Please check all that apply)	1, Reliable in preventing pregnancy | 2, Reliable in preventing STDs/STIs | 3, Easy to use | 4, Comfortable for me | 5, Comfortable for my partner | 6, Recommended by a doctor | 7, Inexpensive | 8, Readily available | 9, Minimal or no side effects | 10, Causes fewer health concerns than other methods | 11, Other (please specify)						[bc_partner_use(7)] = '1'		LV
bc_partner_use_other_iud	mrh_coat_wave_1_emperor		notes	Other (please specify):							[bc_partner_use_iud(11)] = '1'		LV
bc_partner_use_nuv	mrh_coat_wave_1_emperor		checkbox	What is her reason for choosing the Ring (NuvaRing)? (Please check all that apply)	1, Reliable in preventing pregnancy | 2, Reliable in preventing STDs/STIs | 3, Easy to use | 4, Comfortable for me | 5, Comfortable for my partner | 6, Recommended by a doctor | 7, Inexpensive | 8, Readily available | 9, Minimal or no side effects | 10, Causes fewer health concerns than other methods | 11, Other (please specify)						[bc_partner_use(8)] = '1'		LV
bc_partner_use_other_nuv	mrh_coat_wave_1_emperor		notes	Other (please specify):							[bc_partner_use_nuv(11)] = '1'		LV
bc_partner_use_pat	mrh_coat_wave_1_emperor		checkbox	What is her reason for choosing the Patch (OrthoEvra)? (Please check all that apply)	1, Reliable in preventing pregnancy | 2, Reliable in preventing STDs/STIs | 3, Easy to use | 4, Comfortable for me | 5, Comfortable for my partner | 6, Recommended by a doctor | 7, Inexpensive | 8, Readily available | 9, Minimal or no side effects | 10, Causes fewer health concerns than other methods | 11, Other (please specify)						[bc_partner_use(9)] = '1'		LV
bc_partner_use_other_pat	mrh_coat_wave_1_emperor		notes	Other (please specify):							[bc_partner_use_pat(11)] = '1'		LV
bc_partner_use_pil	mrh_coat_wave_1_emperor		checkbox	What is her reason for choosing the Pill? (Please check all that apply)	1, Reliable in preventing pregnancy | 2, Reliable in preventing STDs/STIs | 3, Easy to use | 4, Comfortable for me | 5, Comfortable for my partner | 6, Recommended by a doctor | 7, Inexpensive | 8, Readily available | 9, Minimal or no side effects | 10, Causes fewer health concerns than other methods | 11, Other (please specify)						[bc_partner_use(10)] = '1'		LV
bc_partner_use_other_pil	mrh_coat_wave_1_emperor		notes	Other (please specify):							[bc_partner_use_pil(11)] = '1'		LV
bc_partner_use_tube	mrh_coat_wave_1_emperor		checkbox	What is her reason for choosing to have your Tubes Tied/Tubal Ligation? (Please check all that apply)	1, Reliable in preventing pregnancy | 2, Reliable in preventing STDs/STIs | 3, Easy to use | 4, Comfortable for me | 5, Comfortable for my partner | 6, Recommended by a doctor | 7, Inexpensive | 8, Readily available | 9, Minimal or no side effects | 10, Causes fewer health concerns than other methods | 11, Other (please specify)						[bc_partner_use(11)] = '1'		LV
bc_partner_use_other_tube	mrh_coat_wave_1_emperor		notes	Other (please specify):							[bc_partner_use_tube(11)] = '1'		LV
bc_partner_use_rm	mrh_coat_wave_1_emperor		checkbox	What is her reason for choosing the Rhythm Method (menstrual cycle timing) of birth control? (Please check all that apply)	1, Reliable in preventing pregnancy | 2, Reliable in preventing STDs/STIs | 3, Easy to use | 4, Comfortable for me | 5, Comfortable for my partner | 6, Recommended by a doctor | 7, Inexpensive | 8, Readily available | 9, Minimal or no side effects | 10, Causes fewer health concerns than other methods | 11, Other (please specify)						[bc_partner_use(12)] = '1'		LV
bc_partner_use_other_rm	mrh_coat_wave_1_emperor		notes	Other (please specify):							[bc_partner_use_rm(11)] = '1'		LV
bc_partner_use_vas	mrh_coat_wave_1_emperor		checkbox	What is her reason for choosing the Vasectomy (Tubal Ligation) method of birth control? (Please check all that apply)	1, Reliable in preventing pregnancy | 2, Reliable in preventing STDs/STIs | 3, Easy to use | 4, Comfortable for me | 5, Comfortable for my partner | 6, Recommended by a doctor | 7, Inexpensive | 8, Readily available | 9, Minimal or no side effects | 10, Causes fewer health concerns than other methods | 11, Other (please specify)						[bc_partner_use(15)] = '1'		LV
bc_partner_use_other_vas	mrh_coat_wave_1_emperor		notes	Other (please specify):							[bc_partner_use_vas(11)] = '1'		LV
bc_partner_use_oth	mrh_coat_wave_1_emperor		checkbox	What is her reason for choosing an alternative form of birth control? (Please check all that apply)	1, Reliable in preventing pregnancy | 2, Reliable in preventing STDs/STIs | 3, Easy to use | 4, Comfortable for me | 5, Comfortable for my partner | 6, Recommended by a doctor | 7, Inexpensive | 8, Readily available | 9, Minimal or no side effects | 10, Causes fewer health concerns than other methods | 11, Other (please specify)						[bc_partner_use(13)] = '1'		LV
bc_partner_use_oth_er	mrh_coat_wave_1_emperor		notes	Other (please specify):							[bc_partner_use_oth(11)] = '1'		LV
bc_partner_use_satisfaction_ab	mrh_coat_wave_1_emperor		radio	How satisfied are you with using abstinence as your birth control method?	1, Very satisfied | 2, Satisfied | 3, Neither satisfied or dissatisfied | 4, Dissatisfied | 5, Very dissatisfied						[bc_partner_use(1)] = '1'		LV
bc_partner_use_satisfaction_wd	mrh_coat_wave_1_emperor		radio	How satisfied are you with using withdrawal method as your birth control method?	1, Very satisfied | 2, Satisfied | 3, Neither satisfied or dissatisfied | 4, Dissatisfied | 5, Very dissatisfied						[bc_partner_use(2)] = '1'		LV
bc_partner_use_satisfaction_con	mrh_coat_wave_1_emperor		radio	How satisfied are you with using a condom as your birth control method?	1, Very satisfied | 2, Satisfied | 3, Neither satisfied or dissatisfied | 4, Dissatisfied | 5, Very dissatisfied						[bc_partner_use(3)] = '1'		LV
bc_partner_use_satisfaction_dep	mrh_coat_wave_1_emperor		radio	How satisfied are you with using a Depo Injection (Provera) as your birth control method?	1, Very satisfied | 2, Satisfied | 3, Neither satisfied or dissatisfied | 4, Dissatisfied | 5, Very dissatisfied						[bc_partner_use(4)] = '1'		LV
bc_partner_use_satisfaction_dia	mrh_coat_wave_1_emperor		radio	How satisfied are you with using a Diaphragm as your birth control method?	1, Very satisfied | 2, Satisfied | 3, Neither satisfied or dissatisfied | 4, Dissatisfied | 5, Very dissatisfied						[bc_partner_use(5)] = '1'		LV
bc_partner_use_satisfaction_imp	mrh_coat_wave_1_emperor		radio	How satisfied are you with using an Implant (Implanon, Nexplanon) as your birth control method?	1, Very satisfied | 2, Satisfied | 3, Neither satisfied or dissatisfied | 4, Dissatisfied | 5, Very dissatisfied						[bc_partner_use(6)] = '1'		LV
bc_partner_use_satisfaction_iud	mrh_coat_wave_1_emperor		radio	How satisfied are you with using an IUD (Intrauterine Device) as your birth control method?	1, Very satisfied | 2, Satisfied | 3, Neither satisfied or dissatisfied | 4, Dissatisfied | 5, Very dissatisfied						[bc_partner_use(7)] = '1'		LV
bc_partner_use_satisfaction_nuv	mrh_coat_wave_1_emperor		radio	How satisfied are you with using a Ring (NuvaRing) as your birth control method?	1, Very satisfied | 2, Satisfied | 3, Neither satisfied or dissatisfied | 4, Dissatisfied | 5, Very dissatisfied						[bc_partner_use(8)] = '1'		LV
bc_partner_use_satisfaction_pat	mrh_coat_wave_1_emperor		radio	How satisfied are you with using the Patch (OrthoEvra) as your birth control method?	1, Very satisfied | 2, Satisfied | 3, Neither satisfied or dissatisfied | 4, Dissatisfied | 5, Very dissatisfied						[bc_partner_use(9)] = '1'		LV
bc_partner_use_satisfaction_pill	mrh_coat_wave_1_emperor		radio	How satisfied are you with using the Pill as your birth control method?	1, Very satisfied | 2, Satisfied | 3, Neither satisfied or dissatisfied | 4, Dissatisfied | 5, Very dissatisfied						[bc_partner_use(10)] = '1'		LV
bc_partner_use_satisfaction_tubes	mrh_coat_wave_1_emperor		radio	How satisfied are you with having your Tubes Tied/Tubal Ligation as your birth control method?	1, Very satisfied | 2, Satisfied | 3, Neither satisfied or dissatisfied | 4, Dissatisfied | 5, Very dissatisfied						[bc_partner_use(11)] = '1'		LV
bc_partner_use_satisfaction_rm	mrh_coat_wave_1_emperor		radio	How satisfied are you with using the Rhythm Method (menstrual cycle timing) as your birth control method?	1, Very satisfied | 2, Satisfied | 3, Neither satisfied or dissatisfied | 4, Dissatisfied | 5, Very dissatisfied						[bc_partner_use(12)] = '1'		LV
bc_partner_use_satisfaction_vas	mrh_coat_wave_1_emperor		radio	How satisfied are you with using the Vasectomy (Tubal Ligation) as your birth control method?	1, Very satisfied | 2, Satisfied | 3, Neither satisfied or dissatisfied | 4, Dissatisfied | 5, Very dissatisfied						[bc_partner_use(15)] = '1'		LV
bc_partner_use_satisfaction_other	mrh_coat_wave_1_emperor		radio	How satisfied are you with using your alternative birth control method?	1, Very satisfied | 2, Satisfied | 3, Neither satisfied or dissatisfied | 4, Dissatisfied | 5, Very dissatisfied						[bc_partner_use(13)] = '1'		LV
bc_partner_use_types_abstinence_hz	mrh_coat_wave_1_emperor		radio	How frequently did you use ABSTINENCE as a method of birth control in the past 6 MONTHS?	1, Always | 2, Most of the time | 3, Sometimes | 4, Rarely | 5, Never						[bc_partner_use(1)] = '1'		LV
bc_partner_use_types_withdrawal_hz	mrh_coat_wave_1_emperor		radio	How frequently did you use WITHDRAWAL as a method of birth control in the past 6 MONTHS?	1, Always | 2, Most of the time | 3, Sometimes | 4, Rarely | 5, Never						[bc_partner_use(2)] = '1'		LV
bc_partner_use_types_condoms_hz	mrh_coat_wave_1_emperor		radio	How frequently did you use Condoms (e.g. Trojans, rubbers, jimmies) as your method of birth control in the past 6 MONTHS?	1, Always | 2, Most of the time | 3, Sometimes | 4, Rarely | 5, Never						[bc_partner_use(3)] = '1'		LV
bc_partner_use_types_depoinjection_hz	mrh_coat_wave_1_emperor		radio	How frequently did you use DEPO INJECTION (Provera) as a method of birth control in the past 6 MONTHS?	1, Always | 2, Most of the time | 3, Sometimes | 4, Rarely | 5, Never						[bc_partner_use(4)] = '1'		LV
bc_partner_use_types_diaphragm_hz	mrh_coat_wave_1_emperor		radio	How frequently did you use a DIAPHRAGM as your method of birth control in the past 6 MONTHS?	1, Always | 2, Most of the time | 3, Sometimes | 4, Rarely | 5, Never						[bc_partner_use(5)] = '1'		LV
bc_partner_use_types_implant_hz	mrh_coat_wave_1_emperor		radio	How frequently did you use the IMPLANT (Implanon, Nexplanon) method of birth control in the past 6 MONTHS?	1, Always | 2, Most of the time | 3, Sometimes | 4, Rarely | 5, Never						[bc_partner_use(6)] = '1'		LV
bc_partner_use_types_iud_hz	mrh_coat_wave_1_emperor		radio	How frequently did you use the IUD (Intrauterine Device) method of birth control in the past 6 MONTHS?	1, Always | 2, Most of the time | 3, Sometimes | 4, Rarely | 5, Never						[bc_partner_use(7)] = '1'		LV
bc_partner_use_types_ring_hz	mrh_coat_wave_1_emperor		radio	How frequently did you use the RING (NuvaRing) method of birth control in the past 6 MONTHS?	1, Always | 2, Most of the time | 3, Sometimes | 4, Rarely | 5, Never						[bc_partner_use(8)] = '1'		LV
bc_partner_use_types_patch_hz	mrh_coat_wave_1_emperor		radio	How frequently did you use the PATCH (OrthoEvra) method of birth control in the past 6 MONTHS?	1, Always | 2, Most of the time | 3, Sometimes | 4, Rarely | 5, Never						[bc_partner_use(9)] = '1'		LV
bc_partner_use_types_pill_hz	mrh_coat_wave_1_emperor		radio	How frequently did you use THE PILL method of birth control in the past 6 MONTHS?	1, Always | 2, Most of the time | 3, Sometimes | 4, Rarely | 5, Never						[bc_partner_use(10)] = '1'		LV
bc_partner_use_types_tubestied_hz	mrh_coat_wave_1_emperor		radio	How frequently did you use TUBES TIED (Tubal Ligation) method of birth control in the past 6 MONTHS?	1, Always | 2, Most of the time | 3, Sometimes | 4, Rarely | 5, Never						[bc_partner_use(11)] = '1'		LV
bc_partner_use_types_rhythm_hz	mrh_coat_wave_1_emperor		radio	How frequently did you use the RHYTHM METHOD (Menstrual Cycle Timing) of birth control in the past 6 MONTHS?	1, Always | 2, Most of the time | 3, Sometimes | 4, Rarely | 5, Never						[bc_partner_use(12)] = '1'		LV
bc_partner_use_types_vas_hz	mrh_coat_wave_1_emperor		radio	How frequently did you use the VASECTOMY (Tubal Ligation) method of birth control in the past 6 MONTHS?	1, Always | 2, Most of the time | 3, Sometimes | 4, Rarely | 5, Never						[bc_partner_use(15)] = '1'		LV
bc_partner_use_types_other_hz	mrh_coat_wave_1_emperor		radio	How frequently did you use the OTHER method of birth control in the past 6 MONTHS?	1, Always | 2, Most of the time | 3, Sometimes | 4, Rarely | 5, Never						[bc_partner_use(13)] = '1'		LV
bc_partner_use_types_yrs_abstinence	mrh_coat_wave_1_emperor		text	For how many years has your PARTNER been using ABSTINENCE as his birth control method?							[bc_partner_use(1)] = '1'		LV
bc_partner_use_types_yrs_withdrawal	mrh_coat_wave_1_emperor		text	For how many years has your PARTNER been using WITHDRAWAL as his birth control method?							[bc_partner_use(2)] = '1'		LV
bc_partner_use_types_yrs_condoms	mrh_coat_wave_1_emperor		text	For how many years has your PARTNER been using Condoms (e.g. Trojans, rubbers, jimmies) as his birth control method?							[bc_partner_use(3)] = '1'		LV
bc_partner_use_types_yrs_depoinjection	mrh_coat_wave_1_emperor		text	For how many years has your PARTNER been using DEPO INJECTION (Provera) as his birth control method?							[bc_partner_use(4)] = '1'		LV
bc_partner_use_types_yrs_diaphragm	mrh_coat_wave_1_emperor		text	For how many years has your PARTNER been using a DIAPHRAGM as his birth control method?							[bc_partner_use(5)] = '1'		LV
bc_partner_use_types_yrs_implant	mrh_coat_wave_1_emperor		text	For how many years has your PARTNER been using an IMPLANT (Implanon, Nexplanon) as his birth control method?							[bc_partner_use(6)] = '1'		LV
bc_partner_use_types_yrs_iud	mrh_coat_wave_1_emperor		text	For how many years has your PARTNER been using an IUD (Intrauterine Device) as his birth control method?							[bc_partner_use(7)] = '1'		LV
bc_partner_use_types_yrs_ring	mrh_coat_wave_1_emperor		text	For how many years has your PARTNER been using the RING (NuvaRIng) as his birth control method?							[bc_partner_use(8)] = '1'		LV
bc_partner_use_types_yrs_patch	mrh_coat_wave_1_emperor		text	For how many years has your PARTNER been using the PATCH (OrthoEvra) as his birth control method?							[bc_partner_use(9)] = '1'		LV
bc_partner_use_types_yrs_pill	mrh_coat_wave_1_emperor		text	For how many years has your PARTNER been using the THE PILL as his birth control method?							[bc_partner_use(10)] = '1'		LV
bc_partner_use_types_yrs_tubestied	mrh_coat_wave_1_emperor		text	For how many years has your PARTNER been using TUBES TIED (Tubal Ligation) as his birth control method?							[bc_partner_use(11)] = '1'		LV
bc_partner_use_types_yrs_rhythm	mrh_coat_wave_1_emperor		text	For how many years has your PARTNER been using THE RHYTHM METHOD (Menstrual Cycle Timing) as his birth control method?							[bc_partner_use(12)] = '1'		LV
bc_partner_use_types_yrs_vas	mrh_coat_wave_1_emperor		text	For how many years has your PARTNER been using VASECTOMY (Tubal Ligation) as his birth control method?							[bc_partner_use(15)] = '1'		LV
bc_partner_use_types_yrs_other	mrh_coat_wave_1_emperor		text	For how many years has your PARTNER been using an ALTERNATIVE FORM OF birth control method?							[bc_partner_use(13)] = '1'		LV
current_relationshipsex	mrh_coat_wave_1_emperor	Sexual Health	yesno	Are you in a relationship that could include sexual activity?									LV
current_exclusivesex	mrh_coat_wave_1_emperor		yesno	Are you in an exclusive sexual relationship?									LV
pastyear_partners	mrh_coat_wave_1_emperor		text	How many sexual PARTNERS have you had in the past YEAR:									LV
pastyear_partners_bcuse	mrh_coat_wave_1_emperor		text	How many sexual PARTNERS did you ALWAYS use birth control with: Please enter zero for "None"									LV
partner_gender	mrh_coat_wave_1_emperor		radio	Have your sexual partners been:	1, Men | 2, Women | 3, Both								LV
bc_decisionmaking	mrh_coat_wave_1_emperor	Section Break	radio	Whose decision is it to use birth control?	1, Mine | 2, My partner's | 3, Joint decision								LV
bc_decisionchanging	mrh_coat_wave_1_emperor		radio	Does the decision change depending on who the partner is?	1, Sometimes | 2, Rarely | 3, Never								LV
planb_use	mrh_coat_wave_1_emperor	Section Break	yesno	Has your partner ever used a "morning after" or emergency pill (Plan B) after having intercourse?									LV
planb_usehz	mrh_coat_wave_1_emperor		text	How many times:							[planb_use] = '1'		LV
pregnancy_termination	mrh_coat_wave_1_emperor		radio	I would consider having my partner end a pregnancy early:	1, Agree | 2, Not sure | 3, Disagree								LV
coat_samedayliklihood	mrh_coat_wave_1_emperor	Section Break	radio	If you could talk about your sexual health with a healthcare provider the same day you came to the COAT clinic, how likely would you be to do so? (Please choose one)	1, Definitely would | 2, Probably would | 3, Neutral | 4, Probably wouldn't | 5, Definitely wouldn't | 6, I have already used this same day appointment								LV
coat_serviceswanted	mrh_coat_wave_1_emperor		checkbox	What services would you most want offered? (Please check all that apply)	1, Birth control | 2, STI/STD testing | 8, STI/STD treatment | 3, Regular exams | 9, Erectile function | 10, Premature ejaculation treatment | 6, Other (please specify)						[coat_samedayliklihood] = '1' or [coat_samedayliklihood] = '2' or [coat_samedayliklihood] = '3'		LV
coat_serviceswanted_other	mrh_coat_wave_1_emperor		notes	Other (please specify):							[coat_serviceswanted(6)] = '1'		LV
future_contact	mrh_coat_wave_1_emperor	Section Break	dropdown	We would like to contact you in the future to see if you would be interested in participating in another part of THIS sexual health research study. Please indicated if you would be willing to be contacted about future parts of this study:	1, Yes, I agree to be contacted | 0, No, I don't want to be contacted further								LV
finalq	mrh_coat_wave_1_emperor		notes	Thank you for participating in this survey! Is there anything else you think we should consider regarding men's health at the COAT clinic?									LV
